# Supplementary material for: Laboratory-based and office-based Globorisk scores to predict 10-year risk of cardiovascular diseases among Iranians: results from the Fasa PERSIAN cohort
Source: BMC Med Res Methodol. 2022 Nov 26;22:305. doi: 10.1186/s12874-022-01791-7 (PMC9701357; doi:10.1186/s12874-022-01791-7)
Supplement: Supplementary file 1 — Additional fale 1. [file 12874_2022_1791_MOESM1_ESM.xlsx]

## Sheet: Globorisk
The data for Laboratory-based and office-based Globorisk scores to predict 10-year risk of cardiovascular diseases among Iranians in the Fasa PERSIAN cohort
sex	gender	age	marital_satus	education	smoking	Age_2cat_60	HDL_mmol	LDL_mmol	TG_mmol	Chol_mmol	Has_Diabetes	Has_CardiacDisease	Has_MI	Has_Stroke	DPB	SPB	BMI	TG	ccode	Globorisk_Lab_ten_y_cvd	globorisk_nonlab_ten_y_cvd	Globorisk_lab_percent	Globorisk_nonlab_percent	Globorisk_LAB_3cat	Globorisk_nonLAB_3cat
female	2	45	2	8	0	1	1.48954	3.9633	1.26109	6.03055	1	0	0	0	70	100	28.7687	111.7	IRN	0.0403805	0.0127006	4.03805	1.27006	1	1
female	2	66	1	8	0	2	1.19473	2.76599	1.78608	4.77893	0	0	0	0	77	132	43.3416	158.2	IRN	0.144967	0.273501	14.4967	27.3501	2	2
female	2	42	2	1	0	1	1.00337	3.58575	1.20464	5.14097	0	0	0	0	63	102	33.1848	106.7	IRN	0.0080741	0.0108055	0.80741	1.08055	1	1
female	2	57	1	8	0	1	1.05509	2.195	2.54138	4.4143	1	0	0	0	90	125	29.864	225.1	IRN	0.125661	0.0771909	12.5661	7.71909	2	1
female	2	45	2	1	0	1	1.05509	3.29767	0.777881	4.70911	0	0	0	0	59	86	22.602	68.9	IRN	0.006483	0.0077922	0.6483	0.77922	1	1
female	2	49	2	1	0	1	1.37575	3.06182	0.95965	4.8772	0	0	0	0	70	96	31.7237	85	IRN	0.0144262	0.0220407	1.44262	2.20407	1	1
female	2	47	2	1	0	1	1.09646	2.9439	1.5106	4.73238	0	0	0	0	55	88	35.7924	133.8	IRN	0.0092775	0.0170178	0.92775	1.70178	1	1
female	2	40	2	1	0	1	1.67314	3.61109	0.934812	5.71247	1	0	0	0	78	112	22.2427	82.8	IRN	0.0273211	0.005717	2.73211	0.5717	1	1
female	2	50	2	1	0	1	1.5154	3.79108	1.28706	5.89608	0	0	0	0	70	96	25.2996	114	IRN	0.0178645	0.0183194	1.78645	1.83194	1	1
female	2	42	2	1	0	1	1.33179	2.56324	0.772236	4.2488	0	0	0	0	45	80	26.6751	68.4	IRN	0.0040302	0.0054661	0.40302	0.54661	1	1
female	2	52	2	1	0	1	1.34213	2.92425	0.909974	4.68325	0	0	0	0	72	104	24.6989	80.6	IRN	0.0206265	0.0273378	2.06265	2.73378	1	1
female	2	42	1	1	0	1	1.32145	2.73392	1.4327	4.71169	0	0	0	0	65	98	43.4964	126.9	IRN	0.0065908	0.0144435	0.65908	1.44435	1	1
female	2	60	1	8	0	2	1.00078	2.48566	1.53996	4.19191	1	0	0	0	60	92	34.0432	136.4	IRN	0.0946118	0.0668558	9.46118	6.68558	1	1
female	2	59	2	8	0	1	1.13784	3.05717	1.094	4.69618	0	0	0	0	65	107	26.6404	96.9	IRN	0.0464293	0.0667252	4.64293	6.67252	1	1
female	2	40	2	8	0	1	1.26714	2.66099	1.27577	4.51257	0	0	0	0	65	110	26.2227	113	IRN	0.0050339	0.0063736	0.50339	0.63736	1	1
female	2	44	2	1	0	1	1.37575	1.77658	1.42254	3.80401	1	0	0	0	92	122	24.4602	126	IRN	0.0388206	0.0164205	3.88206	1.64205	1	1
female	2	46	2	1	0	1	1.18439	3.0701	1.11094	4.76341	0	0	0	0	59	102	32.6368	98.4	IRN	0.0105316	0.0175336	1.05316	1.75336	1	1
female	2	65	2	1	0	2	1.13008	3.06131	1.97688	5.09701	1	0	0	0	72	130	33.2735	175.1	IRN	0.280343	0.183189	28.0343	18.3189	2	2
female	2	54	2	8	0	1	2.35843	3.61212	1.19787	6.51931	0	0	0	0	80	112	20.3549	106.1	IRN	0.0437034	0.0347915	4.37034	3.47915	1	1
female	2	42	2	1	0	1	1.28007	2.56842	1.30287	4.44533	0	0	0	0	85	124	37.7188	115.4	IRN	0.0102499	0.019859	1.02499	1.9859	1	1
female	2	42	2	1	0	1	1.20249	4.63204	1.18432	6.37708	0	0	0	0	65	102	28.125	104.9	IRN	0.0115138	0.0090047	1.15138	0.90047	1	1
female	2	41	2	1	0	1	1.74555	2.48825	0.495631	4.46085	0	0	0	0	70	100	22.0313	43.9	IRN	0.0051754	0.0056431	0.51754	0.56431	1	1
female	2	61	1	8	0	2	1.60073	2.81253	0.600628	4.68842	0	0	0	0	86	140	27.6304	53.2	IRN	0.0915466	0.13718	9.15466	13.718	1	2
female	2	46	2	1	0	1	1.19732	3.44093	1.78043	5.45387	0	0	0	0	69	103	24.6548	157.7	IRN	0.0128519	0.0136637	1.28519	1.36637	1	1
female	2	49	1	1	0	1	1.60332	3.04217	1.54447	5.35302	0	0	0	0	67	92	27.9807	136.8	IRN	0.0150399	0.0181289	1.50399	1.81289	1	1
female	2	50	2	1	0	1	1.3861	5.50766	1.52528	7.5925	0	0	0	0	86	118	35.7701	135.1	IRN	0.0398272	0.0384076	3.98272	3.84076	1	1
female	2	43	2	1	0	1	1.72228	2.79133	0.991262	4.96771	0	0	0	0	69	131	19.1033	87.8	IRN	0.0162305	0.0139516	1.62305	1.39516	1	1
female	2	47	2	8	0	1	1.37834	4.21415	3.26507	7.08823	0	0	0	0	60	110	26.0953	289.2	IRN	0.0255142	0.0188528	2.55142	1.88528	1	1
female	2	42	1	8	0	1	1.30852	3.65247	2.4759	6.0952	0	0	0	0	80	110	26.876	219.3	IRN	0.0124521	0.0101259	1.24521	1.01259	1	1
female	2	57	2	8	0	1	1.02406	4.0052	1.90349	5.90125	1	0	0	0	78	116	33.7587	168.6	IRN	0.141485	0.0736156	14.1485	7.36156	2	1
female	2	40	2	1	0	1	1.02406	2.82443	1.14481	4.37293	0	0	0	0	60	91	28.7847	101.4	IRN	0.0032599	0.0047173	0.32599	0.47173	1	1
female	2	51	1	8	0	1	1.30334	2.62117	1.25545	4.49964	0	0	0	0	65	96	19.634	111.2	IRN	0.0149658	0.0177642	1.49658	1.77642	1	1
female	2	63	2	8	0	2	1.37575	3.38559	0.947231	5.19527	0	0	0	0	92	147	20.4352	83.9	IRN	0.134527	0.157328	13.4527	15.7328	2	2
female	2	57	1	1	0	1	1.57487	3.68712	1.23738	5.82884	0	0	0	0	83	129	29.9202	109.6	IRN	0.0629348	0.0826021	6.29348	8.26021	1	1
female	2	63	2	8	0	2	1.48436	4.31293	0.915619	6.21674	0	0	0	0	71	120	31.3386	81.1	IRN	0.104885	0.133899	10.4885	13.3899	2	2
female	2	47	2	8	0	1	1.23094	2.66823	1.65511	4.65739	0	0	0	0	90	146	29.3763	146.6	IRN	0.0270635	0.04181	2.70635	4.181	1	1
female	2	45	2	1	0	1	1.41971	3.56661	1.01497	5.45129	0	0	0	0	70	106	24.6228	89.9	IRN	0.0116472	0.0123953	1.16472	1.23953	1	1
female	2	48	2	1	0	1	1.12491	3.68402	2.24332	5.8366	0	0	0	0	60	98	25.6562	198.7	IRN	0.0168191	0.016758	1.68191	1.6758	1	1
female	2	65	1	8	0	2	1.18439	4.85806	2.17558	7.03909	0	0	0	0	79	123	28.7817	192.7	IRN	0.137438	0.150995	13.7438	15.0995	2	2
female	2	53	2	8	0	1	1.23094	3.99382	1.18319	5.76678	0	0	0	0	92	122	28.6412	104.8	IRN	0.0401087	0.0475008	4.01087	4.75008	1	1
female	2	60	2	8	0	2	0.94389	2.68427	1.37738	4.25914	1	0	0	0	68	102	28.1131	122	IRN	0.111347	0.0678369	11.1347	6.78369	2	1
female	2	53	2	8	0	1	1.03699	2.42722	1.37399	4.09364	0	0	0	0	92	132	31.1942	121.7	IRN	0.0334887	0.0610349	3.34887	6.10349	1	1
female	2	52	1	1	0	1	1.49988	4.42206	1.02739	6.39259	0	0	0	0	70	98	29.9376	91	IRN	0.0270043	0.0286919	2.70043	2.86919	1	1
female	2	59	2	8	0	1	1.4404	3.76522	1.6314	5.95297	0	0	0	0	92	148	31.3982	144.5	IRN	0.108787	0.14474	10.8787	14.474	2	2
female	2	41	2	1	0	1	1.26455	3.13527	0.929167	4.82548	0	0	0	0	72	102	28.4988	82.3	IRN	0.0060028	0.0074615	0.60028	0.74615	1	1
female	2	50	2	8	0	1	1.21025	2.1288	0.845621	3.72643	0	0	0	0	74	123	27.3728	74.9	IRN	0.017473	0.0323786	1.7473	3.23786	1	1
female	2	54	1	8	0	1	1.44557	4.66049	3.35765	7.64422	0	0	0	0	67	108	33.9486	297.4	IRN	0.051379	0.0478486	5.1379	4.78486	1	1
female	2	43	2	1	0	1	1.21542	2.28913	1.28029	4.09105	0	0	0	0	70	94	24.2467	113.4	IRN	0.0061331	0.0079658	0.61331	0.79658	1	1
female	2	53	2	8	0	1	1.0163	2.59065	2.07849	4.55912	1	0	0	0	60	90	28.9514	184.1	IRN	0.0531119	0.0270979	5.31119	2.70979	1	1
female	2	45	1	8	0	1	1.74038	2.74788	0.606273	4.766	0	0	0	0	72	102	19.2654	53.7	IRN	0.0089688	0.0095266	0.89688	0.95266	1	1
female	2	49	2	1	0	1	0.925788	2.73857	2.37655	4.75307	0	0	0	0	67	116	25.0073	210.5	IRN	0.0202315	0.0259105	2.02315	2.59105	1	1
female	2	43	2	1	0	1	1.40678	3.42283	1.6506	5.58576	0	0	0	0	55	85	23.4932	146.2	IRN	0.0078063	0.0064726	0.78063	0.64726	1	1
female	2	46	2	8	0	1	1.72228	3.94417	0.924651	6.09003	1	0	0	0	67	99	25.2695	81.9	IRN	0.0460649	0.0129047	4.60649	1.29047	1	1
female	2	47	1	8	0	1	1.1275	2.94442	0.916748	4.49188	0	0	0	0	64	91	18.7593	81.2	IRN	0.0092348	0.0102564	0.92348	1.02564	1	1
female	2	43	2	1	0	1	1.40678	3.63695	1.22835	5.60645	0	0	0	0	55	94	31.9657	108.8	IRN	0.0093746	0.0104704	0.93746	1.04704	1	1
female	2	44	2	8	0	1	1.68866	2.84719	1.71043	5.3194	0	0	0	0	61	95	26.1724	151.5	IRN	0.0103253	0.0101945	1.03253	1.01945	1	1
female	2	63	2	8	0	2	1.26973	4.27983	1.66528	6.31243	1	0	0	0	75	110	32.9033	147.5	IRN	0.226329	0.119324	22.6329	11.9324	2	2
female	2	55	2	8	0	1	0.677532	0.729769	3.98424	3.2325	1	0	0	0	85	135	25.7346	352.9	IRN	0.0887003	0.0610998	8.87003	6.10998	1	1
female	2	48	2	1	0	1	1.14301	3.47869	0.839976	5.0065	0	0	0	0	60	93	29.8312	74.4	IRN	0.0124732	0.017453	1.24732	1.7453	1	1
female	2	64	1	8	0	2	1.10939	2.90718	1.74882	4.81772	0	0	0	0	60	108	26.0896	154.9	IRN	0.080106	0.109053	8.0106	10.9053	1	2
female	2	40	2	1	0	1	1.34472	2.85236	0.784655	4.55653	1	0	0	0	82	117	27.5047	69.5	IRN	0.0212629	0.0077457	2.12629	0.77457	1	1
female	2	55	2	8	0	1	1.06285	3.24233	1.63253	5.05304	1	0	0	0	60	100	32.5424	144.6	IRN	0.0709288	0.0403008	7.09288	4.03008	1	1
female	2	43	2	1	0	1	1.01371	3.16785	1.39431	4.8203	0	0	0	0	64	96	32.4012	123.5	IRN	0.0078245	0.0110686	0.78245	1.10686	1	1
female	2	52	2	1	0	1	1.4404	3.53558	2.20607	5.98659	0	0	0	0	82	132	31.9311	195.4	IRN	0.0448668	0.0561492	4.48668	5.61492	1	1
female	2	55	2	1	0	1	1.16887	4.74479	1.01158	6.37708	0	0	0	0	74	126	26.449	89.6	IRN	0.0494846	0.0533572	4.94846	5.33572	1	1
female	2	46	2	1	0	1	1.43006	3.18181	0.646917	4.90823	0	0	0	0	64	93	24.1597	57.3	IRN	0.0092129	0.0110593	0.92129	1.10593	1	1
female	2	44	2	8	0	1	0.949062	3.29198	1.38302	4.87461	1	0	0	0	80	120	38.5916	122.5	IRN	0.0498717	0.0257836	4.98717	2.57836	1	1
female	2	55	2	8	0	1	1.19215	1.9757	0.93707	3.59713	1	0	0	0	70	115	27.4714	83	IRN	0.0684285	0.0453722	6.84285	4.53722	1	1
female	2	40	2	1	0	1	1.30852	3.04062	1.14142	4.87202	0	0	0	0	92	132	29.234	101.1	IRN	0.0088435	0.0113151	0.88435	1.13151	1	1
female	2	60	2	8	0	2	0.86631	2.64703	1.88204	4.37551	0	0	0	0	70	132	29.9866	166.7	IRN	0.067865	0.114607	6.7865	11.4607	1	2
female	2	49	2	1	0	1	1.03181	2.5198	3.48635	5.14873	0	0	0	0	102	152	31.2216	308.8	IRN	0.0430118	0.0617942	4.30118	6.17942	1	1
female	2	45	2	8	0	1	1.29041	2.79495	1.18093	4.62635	0	0	0	0	70	110	26.5051	104.6	IRN	0.010082	0.0143086	1.0082	1.43086	1	1
female	2	41	2	8	0	1	1.25938	3.64419	1.08271	5.39957	0	0	0	0	78	108	27.0552	95.9	IRN	0.0080317	0.008005	0.80317	0.8005	1	1
female	2	42	2	1	0	1	1.10164	2.72978	0.928038	4.25656	1	0	0	0	55	87	23.3762	82.2	IRN	0.0161422	0.0055946	1.61422	0.55946	1	1
female	2	44	2	8	0	1	1.21025	3.42645	3.70877	6.3357	0	0	0	0	76	118	31.2042	328.5	IRN	0.0213251	0.0191778	2.13251	1.91778	1	1
female	2	59	2	1	1	1	1.21025	2.0088	1.57608	3.94106	0	0	0	0	70	103	24.6387	139.6	IRN	0.0797391	0.123832	7.97391	12.3832	1	2
female	2	51	2	8	0	1	1.44557	2.66358	1.5806	4.83323	0	0	0	0	45	78	23.8042	140	IRN	0.0116858	0.0144908	1.16858	1.44908	1	1
female	2	55	2	8	0	1	1.11715	2.84977	1.50157	4.6548	0	0	0	0	75	111	31.0945	133	IRN	0.0272657	0.0468534	2.72657	4.68534	1	1
female	2	63	2	8	0	2	1.22576	3.56506	0.956263	5.22889	0	0	0	0	97	141	29.5525	84.7	IRN	0.124014	0.175554	12.4014	17.5554	2	2
female	2	44	1	1	0	1	1.65763	3.15027	0.727076	5.14097	0	0	0	0	75	120	24.8106	64.4	IRN	0.0159959	0.0159754	1.59959	1.59754	1	1
female	2	45	2	1	0	1	1.17922	4.90409	1.99043	6.99513	0	0	0	0	71	112	23.1302	176.3	IRN	0.0197875	0.0132535	1.97875	1.32535	1	1
female	2	55	2	8	0	1	1.05767	3.4249	1.77027	5.29354	0	0	0	0	80	135	24.4705	156.8	IRN	0.0464417	0.0589869	4.64417	5.89869	1	1
female	2	59	1	8	0	1	1.67573	1.76934	0.800461	3.81176	0	0	0	0	80	130	16.4862	70.9	IRN	0.057545	0.0751249	5.7545	7.51249	1	1
female	2	44	2	1	0	1	1.40937	2.82288	1.58286	4.95736	0	0	0	0	63	103	26.7647	140.2	IRN	0.0109277	0.0122014	1.09277	1.22014	1	1
female	2	62	2	1	0	2	1.46109	3.24181	1.22158	5.26251	0	0	0	0	92	132	23.8545	108.2	IRN	0.0989327	0.123373	9.89327	12.3373	1	2
female	2	49	2	8	0	1	1.37575	3.38921	1.31754	5.36854	0	0	0	0	72	115	32.9376	116.7	IRN	0.0230519	0.03275	2.30519	3.275	1	1
female	2	46	2	1	0	1	0.977508	0	1.02287	3.49627	0	0	0	0	60	96	30.8499	90.6	IRN	0.0067496	0.0146912	0.67496	1.46912	1	1
female	2	55	2	1	0	1	1.10939	2.94494	1.62689	4.79962	1	0	0	0	102	152	29.3606	144.1	IRN	0.157344	0.0903411	15.7344	9.03411	2	1
female	2	58	2	8	0	1	1.33179	2.44015	1.26674	4.35224	0	0	0	0	82	122	25.54	112.2	IRN	0.0492123	0.0741508	4.92123	7.41508	1	1
female	2	49	2	1	0	1	1.24645	3.44403	0.819654	5.06597	1	0	0	0	92	158	29.191	72.6	IRN	0.143678	0.0647705	14.3678	6.47705	2	1
female	2	56	1	8	0	1	1.14301	2.92218	1.20239	4.61601	0	0	0	0	72	118	36.9758	106.5	IRN	0.0363045	0.0725545	3.63045	7.25545	1	1
female	2	48	1	1	0	1	1.22318	3.29508	1.15045	5.04529	0	0	0	0	62	104	27.8488	101.9	IRN	0.015456	0.0201752	1.5456	2.01752	1	1
female	2	61	1	8	0	2	1.83865	1.96639	1.13239	4.32379	1	0	0	0	82	112	22.4419	100.3	IRN	0.146942	0.0784875	14.6942	7.84875	2	1
female	2	50	1	8	0	1	0.959406	2.43498	1.83688	4.23587	1	0	0	0	74	112	32.8083	162.7	IRN	0.0504699	0.031303	5.04699	3.1303	1	1
female	2	65	2	8	0	2	1.12491	3.43059	1.50947	5.24699	1	0	0	0	70	107	25.54	133.7	IRN	0.211628	0.111574	21.1628	11.1574	2	2
female	2	59	2	8	0	1	1.17922	4.45154	1.77592	6.44431	1	0	0	0	80	128	33.6841	157.3	IRN	0.2247	0.11164	22.47	11.164	2	2
female	2	43	1	1	0	1	1.14043	4.07812	1.4677	5.89091	0	0	0	0	85	130	27.6438	130	IRN	0.020594	0.0184895	2.0594	1.84895	1	1
female	2	47	2	1	0	1	0.858552	3.14302	2.34042	5.07373	0	0	0	0	67	99	33.1881	207.3	IRN	0.0124475	0.0192913	1.24475	1.92913	1	1
female	2	45	2	1	0	1	1.26455	3.46524	1.78382	5.54697	0	0	0	0	60	100	39.747	158	IRN	0.0106431	0.0185203	1.06431	1.85203	1	1
female	2	43	2	8	0	1	1.07836	2.31602	1.67882	4.16346	0	0	0	0	70	117	27.1263	148.7	IRN	0.0098444	0.0139943	0.98444	1.39943	1	1
female	2	43	2	1	0	1	1.18697	3.09027	1.81204	5.10735	0	0	0	0	82	102	40.1155	160.5	IRN	0.0095428	0.0163994	0.95428	1.63994	1	1
female	2	64	2	8	0	2	1.04992	1.82572	1.7443	3.67471	0	0	0	0	71	141	28.1777	154.5	IRN	0.11071	0.185051	11.071	18.5051	2	2
female	2	41	2	1	0	1	1.18956	2.91132	1.49141	4.7841	0	0	0	0	64	103	26.4269	132.1	IRN	0.0060509	0.0070572	0.60509	0.70572	1	1
female	2	62	2	8	0	2	0.96975	2.23482	1.51738	3.89969	1	0	0	0	80	105	32.5039	134.4	IRN	0.139026	0.0994698	13.9026	9.94698	2	1
female	2	48	1	8	0	1	1.28524	2.1531	2.49735	4.58239	0	0	0	0	65	103	35.6351	221.2	IRN	0.0135263	0.0254906	1.35263	2.54906	1	1
female	2	40	1	1	0	1	0.949062	3.54075	2.26252	5.52628	1	0	0	0	75	100	31.3043	200.4	IRN	0.0201948	0.0062656	2.01948	0.62656	1	1
female	2	45	2	8	0	1	1.1999	1.85106	3.50667	4.65739	0	0	0	0	60	98	25.9439	310.6	IRN	0.0080629	0.0110788	0.80629	1.10788	1	1
female	2	63	1	8	0	2	0.990438	4.40085	1.53092	6.09262	0	0	0	0	70	130	28.8165	135.6	IRN	0.119163	0.146986	11.9163	14.6986	2	2
female	2	49	2	1	0	1	1.06285	4.24621	2.00962	6.22967	0	0	0	0	80	140	30.0032	178	IRN	0.0448063	0.047601	4.48063	4.7601	1	1
female	2	41	2	8	0	1	1.32403	2.51359	1.20803	4.39103	0	0	0	0	65	100	27.5112	107	IRN	0.0050696	0.006905	0.50696	0.6905	1	1
female	2	68	2	8	0	2	1.60332	5.29871	1.59753	7.63387	0	0	0	0	72	102	22.4766	141.5	IRN	0.178518	0.164573	17.8518	16.4573	2	2
female	2	53	2	8	0	1	1.47661	2.88701	1.31303	4.96512	0	0	0	0	102	162	25.2174	116.3	IRN	0.0673388	0.0868828	6.73388	8.68828	1	1
female	2	48	2	8	0	1	1.20508	2.79805	1.91365	4.87978	1	0	0	0	77	107	26.571	169.5	IRN	0.0500776	0.0204912	5.00776	2.04912	1	1
female	2	50	2	8	0	1	1.45075	3.06027	0.629982	4.79962	1	0	0	0	62	110	27.7008	55.8	IRN	0.0555455	0.0256762	5.55455	2.56762	1	1
female	2	51	2	1	0	1	1.61366	4.21983	1.86398	6.6874	0	0	0	0	60	90	35.6712	165.1	IRN	0.0221304	0.0260515	2.21304	2.60515	1	1
female	2	41	2	1	0	1	1.72228	5.52732	1.40335	7.89247	0	0	0	0	53	82	24.0346	124.3	IRN	0.009932	0.0041935	0.9932	0.41935	1	1
female	2	44	2	1	0	1	1.10164	3.37938	1.99946	5.39698	0	0	0	0	54	86	33.0895	177.1	IRN	0.00885	0.0108494	0.885	1.08494	1	1
female	2	45	2	8	0	1	1.09646	1.63177	1.5298	3.42904	1	0	0	0	65	97	24.7827	135.5	IRN	0.0190547	0.0104367	1.90547	1.04367	1	1
female	2	42	2	1	0	1	1.50764	4.10398	1.8685	6.46759	0	0	0	0	64	103	33.7338	165.5	IRN	0.0120546	0.0112473	1.20546	1.12473	1	1
female	2	57	2	8	0	1	1.66538	3.17095	0.648046	5.13321	0	0	0	0	80	112	30.0822	57.4	IRN	0.0421035	0.0625156	4.21035	6.25156	1	1
female	2	50	2	1	0	1	1.293	1.57125	0.860298	3.25836	0	0	0	0	65	95	26.2509	76.2	IRN	0.0093732	0.0185287	0.93732	1.85287	1	1
female	2	42	2	1	0	1	1.04992	3.51231	1.64721	5.31682	0	0	0	0	78	118	30.9594	145.9	IRN	0.011679	0.0137951	1.1679	1.37951	1	1
female	2	49	2	1	0	1	1.35765	2.14948	1.83914	4.34965	0	0	0	0	62	99	29.7179	162.9	IRN	0.013416	0.0218722	1.3416	2.18722	1	1
female	2	47	2	1	0	1	1.54384	2.56686	0.933683	4.53843	0	0	0	0	52	82	26.5731	82.7	IRN	0.0078866	0.0111713	0.78866	1.11713	1	1
female	2	66	2	8	0	2	1.31886	4.75048	1.61447	6.80894	0	0	0	0	79	138	24.3519	143	IRN	0.197378	0.206769	19.7378	20.6769	2	2
female	2	49	1	1	0	1	1.15336	2.66255	1.15384	4.34448	0	0	0	0	58	87	32.6989	102.2	IRN	0.0107379	0.0191901	1.07379	1.91901	1	1
female	2	55	2	8	0	1	1.09388	4.40551	1.69576	6.27622	0	0	0	0	61	88	31.563	150.2	IRN	0.0255144	0.0317941	2.55144	3.17941	1	1
female	2	50	2	1	0	1	1.71193	2.69047	3.67828	6.08744	1	0	0	0	102	142	31.2497	325.8	IRN	0.131172	0.051975	13.1173	5.1975	2	1
female	2	43	2	1	0	1	1.25421	2.31912	1.14706	4.09881	0	0	0	0	80	120	32.5456	101.6	IRN	0.0102559	0.0179964	1.02559	1.79964	1	1
female	2	54	1	4	0	1	1.44557	3.23871	1.22271	5.24441	0	0	0	0	85	140	25.54	108.3	IRN	0.0542225	0.0658709	5.42225	6.58709	1	1
female	2	42	2	8	0	1	1.94984	2.57772	1.20916	5.08149	0	0	0	0	70	95	33.2861	107.1	IRN	0.0069037	0.009409	0.69037	0.9409	1	1
female	2	60	2	8	0	2	1.45592	4.06364	1.21706	6.0771	1	0	0	0	72	112	35.9227	107.8	IRN	0.17166	0.0964788	17.166	9.64788	2	1
female	2	42	1	1	0	1	1.76882	4.02847	0.718044	6.12623	0	0	0	0	72	92	23.0237	63.6	IRN	0.0087785	0.0061148	0.87785	0.61148	1	1
female	2	57	2	1	0	1	1.5878	3.30129	0.944973	5.32199	0	0	0	0	92	128	24.7065	83.7	IRN	0.0565081	0.070874	5.65081	7.0874	1	1
female	2	41	2	1	0	1	1.8283	2.45567	0.645788	4.57981	0	0	0	0	65	98	30.7976	57.2	IRN	0.0051482	0.007479	0.51482	0.7479	1	1
female	2	52	2	1	0	1	0.923202	3.02562	2.1451	4.9315	0	0	0	0	64	103	26.0037	190	IRN	0.021401	0.027918	2.1401	2.7918	1	1
female	2	59	2	8	0	1	1.21283	3.81745	1.70931	5.81333	0	0	0	0	80	116	35.1979	151.4	IRN	0.0646116	0.095665	6.46116	9.5665	1	1
female	2	56	2	8	0	1	1.36799	2.95166	0.934812	4.7479	1	0	0	0	63	109	27.2412	82.8	IRN	0.0906105	0.0478423	9.06105	4.78423	1	1
female	2	56	2	1	0	1	1.3111	2.80271	0.695464	4.4324	1	0	0	0	60	95	19.6603	61.6	IRN	0.0680708	0.0305835	6.80708	3.05835	1	1
female	2	47	2	8	0	1	1.08095	2.32585	0.833202	3.78849	0	0	0	0	66	112	28.4534	73.8	IRN	0.0114711	0.0211779	1.14711	2.11779	1	1
female	2	42	2	1	0	1	1.3861	1.82106	0.935941	3.63592	0	0	0	0	60	92	37.3228	82.9	IRN	0.0042944	0.0102395	0.42944	1.02395	1	1
female	2	55	2	1	0	1	1.23611	3.98451	2.93653	6.56585	0	0	0	0	90	135	31.3168	260.1	IRN	0.059725	0.0713419	5.9725	7.13419	1	1
female	2	47	2	1	0	1	1.66538	2.84512	1.4948	5.19527	0	0	0	0	70	107	35.7433	132.4	IRN	0.014923	0.0244728	1.4923	2.44728	1	1
female	2	61	2	8	0	2	1.07319	2.36464	1.20013	3.98761	1	0	0	0	72	112	26.7314	106.3	IRN	0.139813	0.0869487	13.9813	8.69487	2	1
female	2	45	2	1	0	1	1.17146	2.99252	1.17303	4.70135	0	0	0	0	84	125	21.8829	103.9	IRN	0.0137406	0.0164015	1.37406	1.64015	1	1
female	2	53	2	1	0	1	1.31369	4.15881	1.05449	5.95556	0	0	0	0	62	102	26.2336	93.4	IRN	0.0295249	0.0310118	2.95249	3.10118	1	1
female	2	58	1	8	0	1	1.22835	2.93252	0.999165	4.6186	0	0	0	0	72	111	25.5728	88.5	IRN	0.0432136	0.0619108	4.32136	6.19108	1	1
female	2	51	2	8	0	1	1.75072	3.47869	1.22948	5.79264	0	0	0	0	80	112	31.5556	108.9	IRN	0.0267619	0.0343789	2.67619	3.43789	1	1
female	2	44	2	1	0	1	0.89217	2.77633	1.95543	4.56429	0	0	0	0	92	124	38.6999	173.2	IRN	0.014768	0.028007	1.4768	2.8007	1	1
female	2	53	2	8	0	1	1.06285	2.86891	1.5727	4.65221	0	0	0	0	84	112	38.8131	139.3	IRN	0.0266443	0.0534756	2.66443	5.34756	1	1
female	2	50	2	1	0	1	1.20249	3.25474	0.657078	4.75824	0	0	0	0	73	117	22.8434	58.2	IRN	0.0200029	0.0251048	2.00029	2.51048	1	1
female	2	41	2	1	0	1	1.09646	3.14716	1.82898	5.08149	0	0	0	0	78	104	32.8027	162	IRN	0.0067424	0.0091099	0.67424	0.91099	1	1
female	2	47	2	8	0	1	1.25938	2.85029	1.42706	4.76341	0	0	0	0	62	102	23.1247	126.4	IRN	0.0121723	0.0146511	1.21723	1.46511	1	1
female	2	42	2	8	0	1	1.23869	1.8945	1.3119	3.73418	0	0	0	0	60	94	33.622	116.2	IRN	0.0045968	0.0093322	0.45968	0.93322	1	1
female	2	55	2	1	0	1	1.47661	3.59351	1.87075	5.92711	0	0	0	0	72	113	36.2798	165.7	IRN	0.0363507	0.0560773	3.63507	5.60773	1	1
female	2	55	2	8	0	1	1.43523	3.91882	1.75334	6.15727	1	0	0	0	82	122	38.5364	155.3	IRN	0.125911	0.0697231	12.5911	6.97231	2	1
female	2	49	2	8	0	1	1.50764	1.76986	0.613047	3.55834	0	0	0	0	67	110	26.2031	54.3	IRN	0.0135645	0.0240458	1.35645	2.40458	1	1
female	2	44	2	8	0	1	1.10939	3.55989	1.75221	5.47198	0	0	0	0	61	97	26.9935	155.2	IRN	0.0111936	0.0109163	1.11936	1.09163	1	1
female	2	53	1	8	0	1	1.03181	3.77659	1.67431	5.57542	0	0	0	0	72	122	24.9827	148.3	IRN	0.0385209	0.0427011	3.85209	4.27011	1	1
female	2	53	1	1	0	1	1.14043	1.59556	1.62576	3.48076	0	0	0	0	40	61	28.3202	144	IRN	0.0085306	0.0158023	0.85306	1.58023	1	1
female	2	63	2	1	0	2	1.87744	1.99122	1.45641	4.53584	1	0	0	0	90	150	28.331	129	IRN	0.306311	0.194817	30.6311	19.4817	3	2
female	2	40	1	4	0	1	1.70676	1.70004	1.17755	3.94624	0	0	0	0	75	130	26.1551	104.3	IRN	0.0063866	0.0096602	0.63866	0.96602	1	1
female	2	52	2	1	0	1	1.13008	2.992	0.92578	4.54619	0	0	0	0	92	142	26.6728	82	IRN	0.0390474	0.0574605	3.90474	5.74605	1	1
female	2	60	2	8	0	2	1.23094	1.44713	1.09174	3.17819	1	0	0	0	60	100	28.7889	96.7	IRN	0.0909439	0.0667902	9.09439	6.67902	1	1
female	2	44	2	1	0	1	1.39127	2.59479	0.686432	4.30052	0	0	0	0	65	101	24.795	60.8	IRN	0.0087801	0.0109476	0.87801	1.09476	1	1
female	2	40	2	1	0	1	0.868896	1.79262	1.40448	3.30491	0	0	0	0	75	108	31.6653	124.4	IRN	0.0033336	0.0075098	0.33336	0.75098	1	1
female	2	40	2	1	0	1	2.105	2.56324	1.42141	5.3194	0	0	0	0	82	112	22.6207	125.9	IRN	0.0067217	0.0057993	0.67217	0.57993	1	1
female	2	70	2	8	1	2	1.12232	2.2912	2.77169	4.68325	1	0	0	0	57	110	27.5522	245.5	IRN	0.562165	0.380136	56.2165	38.0136	3	3
female	2	43	2	8	0	1	0.964578	3.07734	1.67092	4.80737	0	0	0	0	102	134	29.0613	148	IRN	0.0164613	0.0210552	1.64613	2.10552	1	1
female	2	50	2	1	0	1	0.949062	2.23379	1.8414	4.0264	1	0	0	0	65	114	24.4822	163.1	IRN	0.0498149	0.0249965	4.98149	2.49965	1	1
female	2	40	2	1	0	1	1.28524	3.20199	1.28029	5.07373	0	0	0	0	102	142	35.7167	113.4	IRN	0.0115569	0.0178031	1.15569	1.78031	1	1
female	2	42	2	1	0	1	1.5335	3.22164	1.15271	5.2832	0	0	0	0	60	91	29.7293	102.1	IRN	0.0067547	0.0076311	0.67547	0.76311	1	1
female	2	43	2	1	0	1	1.36024	2.41222	0.870459	4.17122	0	0	0	0	57	87	25.1216	77.1	IRN	0.0054641	0.0071384	0.54641	0.71384	1	1
female	2	49	2	1	0	1	1.33179	2.80322	0.86933	4.53326	0	0	0	0	60	92	29.5696	77	IRN	0.0123277	0.0190763	1.23277	1.90763	1	1
female	2	41	2	1	0	1	0.985266	2.54307	0.884007	3.93331	1	0	0	0	65	105	32.2408	78.3	IRN	0.0173064	0.0091088	1.73064	0.91088	1	1
female	2	47	2	1	0	1	1.54643	3.17147	0.788042	5.0789	0	0	0	0	60	90	30.6667	69.8	IRN	0.0105208	0.0149263	1.05208	1.49263	1	1
female	2	43	2	8	0	1	1.06543	4.86116	1.64947	6.68222	0	0	0	0	62	91	26.7965	146.1	IRN	0.0119437	0.0082089	1.19437	0.82089	1	1
female	2	55	2	8	0	1	1.09646	3.81435	1.9701	5.81333	0	0	0	0	92	140	30.5018	174.5	IRN	0.0559736	0.0759864	5.59736	7.59864	1	1
female	2	47	2	8	0	1	1.38351	2.54669	0.994649	4.38586	0	0	0	0	60	106	29.1007	88.1	IRN	0.0119242	0.0192807	1.19242	1.92807	1	1
female	2	60	2	1	0	2	1.50764	2.48359	0.963037	4.4324	0	0	0	0	80	122	28.8127	85.3	IRN	0.058633	0.0950894	5.8633	9.50894	1	1
female	2	41	2	1	0	1	1.53091	2.10656	0.532888	3.88159	0	0	0	0	42	75	19.5764	47.2	IRN	0.0026296	0.0030804	0.26296	0.30804	1	1
female	2	67	1	8	0	2	1.31627	2.18414	1.21593	4.05743	1	0	0	0	68	118	23.7253	107.7	IRN	0.29931	0.182167	29.931	18.2167	2	2
female	2	40	2	1	0	1	0.974922	0.989404	2.85298	3.27129	0	0	0	0	49	81	26.0262	252.7	IRN	0.0018914	0.0034462	0.18914	0.34462	1	1
female	2	51	1	1	0	1	1.02406	2.29378	1.41125	3.96434	0	0	0	0	92	142	23.874	125	IRN	0.0301918	0.0470194	3.01918	4.70194	1	1
female	2	44	1	1	0	1	0.998196	2.85856	1.77592	4.67032	0	0	0	0	60	82	30.5695	157.3	IRN	0.0067078	0.0091762	0.67078	0.91762	1	1
female	2	50	2	1	0	1	1.13008	2.07397	1.10642	3.71091	0	0	0	0	53	84	31.4626	98	IRN	0.0085338	0.0177816	0.85338	1.77816	1	1
female	2	45	2	8	1	1	0.977508	3.83452	1.94865	5.70472	0	0	0	0	80	106	33.1564	172.6	IRN	0.035804	0.0477907	3.5804	4.77907	1	1
female	2	47	2	1	0	1	1.41713	2.40136	0.905458	4.23328	0	0	0	0	60	110	25.4754	80.2	IRN	0.0123682	0.0184703	1.23682	1.84703	1	1
female	2	51	2	8	0	1	1.16629	3.04631	1.71608	4.99874	1	0	0	0	82	112	29.3548	152	IRN	0.0682627	0.0321392	6.82627	3.21392	1	1
female	2	49	2	8	0	1	1.19473	2.6041	1.51286	4.49188	0	0	0	0	72	102	24.3601	134	IRN	0.0146762	0.0194955	1.46762	1.94955	1	1
female	2	47	2	8	0	1	1.01113	2.88753	1.44738	4.5617	0	0	0	0	92	134	29.5694	128.2	IRN	0.0211006	0.0334787	2.11006	3.34787	1	1
female	2	40	2	1	0	1	0.923202	3.20871	1.9543	5.02718	0	0	0	0	55	95	28.9881	173.1	IRN	0.0043285	0.0051692	0.43285	0.51692	1	1
female	2	40	2	1	0	1	1.29041	2.82288	0.657078	4.4143	1	0	0	0	61	90	22.5646	58.2	IRN	0.0117001	0.0036505	1.17001	0.36505	1	1
female	2	48	2	1	0	1	1.28007	3.5723	0.996907	5.30906	0	0	0	0	65	106	34.5892	88.3	IRN	0.0171252	0.0260841	1.71252	2.60841	1	1
female	2	52	2	8	1	1	1.09646	3.02459	1.00142	4.57981	0	0	0	0	50	87	26.7546	88.7	IRN	0.03671	0.0528006	3.671	5.28006	1	1
female	2	47	1	1	0	1	1.12232	4.23535	4.06553	7.22011	0	0	0	0	80	130	29.9536	360.1	IRN	0.0383206	0.0314108	3.83206	3.14108	1	1
female	2	40	2	1	0	1	1.21025	2.58652	0.693206	4.11433	0	0	0	0	57	86	23.4952	61.4	IRN	0.0027161	0.0034773	0.27161	0.34773	1	1
female	2	50	2	1	0	1	1.50247	3.96175	0.784655	5.82367	0	0	0	0	50	95	27.3356	69.5	IRN	0.0172422	0.0191754	1.72422	1.91754	1	1
female	2	55	2	8	0	1	1.06802	1.52626	1.56818	3.31267	1	0	0	0	80	122	30.94	138.9	IRN	0.0726989	0.0564433	7.26989	5.64433	1	1
female	2	52	2	8	0	1	0.886998	2.94028	2.47816	4.96253	1	0	0	0	50	81	26.7965	219.5	IRN	0.0442865	0.0191773	4.42865	1.91773	1	1
female	2	52	2	8	0	1	1.11715	3.92141	2.29526	6.09003	0	0	0	0	82	110	30.3824	203.3	IRN	0.0312123	0.0361199	3.12123	3.61199	1	1
female	2	53	2	8	0	1	1.29559	2.23275	0.771107	3.88159	0	0	0	0	60	115	24.1283	68.3	IRN	0.0238396	0.0367717	2.38396	3.67717	1	1
female	2	48	2	1	0	1	1.56712	3.49058	0.447084	5.26251	0	0	0	0	51	82	22.6036	39.6	IRN	0.0108277	0.0111799	1.08277	1.11799	1	1
female	2	45	2	1	0	1	1.27231	4.41947	1.93059	6.5762	0	0	0	0	82	112	31.9862	171	IRN	0.0176849	0.0179659	1.76849	1.79659	1	1
female	2	41	2	8	0	1	1.45592	3.83245	1.129	5.80557	0	0	0	0	80	102	23.2422	100	IRN	0.0080222	0.0061484	0.80222	0.61484	1	1
female	2	42	2	1	0	1	1.36799	2.21051	1.28254	4.16605	0	0	0	0	54	90	25.9645	113.6	IRN	0.0048044	0.0065283	0.48044	0.65283	1	1
female	2	49	2	1	0	1	1.22835	2.5048	0.798203	4.09881	0	0	0	0	82	102	26.4855	70.7	IRN	0.0133423	0.0208691	1.33423	2.08691	1	1
female	2	65	2	8	0	2	1.71193	3.31629	0.646917	5.32457	0	0	0	0	55	87	23.6275	57.3	IRN	0.0661748	0.0794449	6.61748	7.94449	1	1
female	2	52	2	8	0	1	1.0344	4.14432	3.1691	6.6305	1	0	0	0	45	84	30.1484	280.7	IRN	0.066955	0.0223996	6.6955	2.23996	1	1
female	2	49	2	8	0	1	1.06543	4.27673	1.52528	6.0409	0	0	0	0	82	112	28.7817	135.1	IRN	0.0256676	0.0271126	2.56676	2.71126	1	1
female	2	48	2	1	0	1	1.6447	3.32611	0.879491	5.37371	1	0	0	0	70	92	19.6466	77.9	IRN	0.042923	0.012288	4.2923	1.2288	1	1
female	2	43	2	1	0	1	1.33438	1.84537	0.628853	3.46783	0	0	0	0	82	102	31.5873	55.7	IRN	0.0060309	0.0121302	0.60309	1.21302	1	1
female	2	40	2	1	0	1	1.43523	3.27439	0.749656	5.05304	0	0	0	0	82	108	21.5627	66.4	IRN	0.0057034	0.005124	0.57034	0.5124	1	1
female	2	41	2	1	0	1	1.47402	2.75512	0.827557	4.60825	0	0	0	0	49	78	31.3575	73.3	IRN	0.0034638	0.0050581	0.34638	0.50581	1	1
female	2	44	2	1	0	1	1.36282	2.6791	1.2927	4.63411	0	0	0	0	50	80	25.8467	114.5	IRN	0.0063875	0.0074779	0.63875	0.74779	1	1
female	2	41	2	1	0	1	1.40937	3.12285	1.35141	5.15131	0	0	0	0	40	70	28.441	119.7	IRN	0.0034595	0.0038524	0.34595	0.38524	1	1
female	2	55	2	8	0	1	1.50505	3.44041	1.44286	5.60645	1	0	0	0	55	85	23.4339	127.8	IRN	0.0616005	0.0239703	6.16005	2.39703	1	1
female	2	40	2	1	0	1	1.28007	3.62919	0.703367	5.23148	0	0	0	0	55	95	37.7768	62.3	IRN	0.004609	0.0072091	0.4609	0.72091	1	1
female	2	49	1	8	0	1	1.61884	3.33284	0.909974	5.36854	0	0	0	0	61	100	30.4857	80.6	IRN	0.0174941	0.0228429	1.74941	2.28429	1	1
female	2	53	2	8	0	1	1.15336	2.94701	0.871588	4.49964	1	0	0	0	60	120	26.3047	77.2	IRN	0.087375	0.0428293	8.7375	4.28293	1	1
female	2	40	2	8	0	1	1.16887	2.50221	1.32883	4.27983	0	0	0	0	49	76	21.4531	117.7	IRN	0.0023255	0.0026101	0.23255	0.26101	1	1
female	2	53	2	1	0	1	1.09388	2.72926	2.01301	4.74531	0	0	0	0	45	75	29.4089	178.3	IRN	0.0142626	0.0209877	1.42626	2.09877	1	1
female	2	50	2	1	0	1	1.50764	3.57127	1.0782	5.57283	0	0	0	0	75	113	26.4099	95.5	IRN	0.0225585	0.0260718	2.25585	2.60718	1	1
female	2	51	2	4	0	1	1.29041	4.27311	1.08723	6.06158	0	0	0	0	90	110	38.5207	96.3	IRN	0.0274505	0.0410051	2.74505	4.10051	1	1
female	2	53	2	8	0	1	1.25938	3.93744	1.66753	5.96073	0	0	0	0	55	91	29.3205	147.7	IRN	0.0244142	0.0278879	2.44142	2.78879	1	1
female	2	54	2	1	0	1	1.5878	3.41817	1.94865	5.89867	0	0	0	0	72	102	27.3042	172.6	IRN	0.0324393	0.0356013	3.24393	3.56013	1	1
female	2	53	2	8	0	1	0.954234	1.66745	2.24219	3.64885	0	0	0	0	75	115	42.1109	198.6	IRN	0.0226918	0.0620304	2.26918	6.20304	1	1
female	2	56	2	1	0	1	1.13267	2.40601	4.07343	5.40474	0	0	0	0	72	115	24.6814	360.8	IRN	0.0401202	0.0494356	4.01202	4.94356	1	1
female	2	57	2	8	0	1	2.01708	3.12751	0.968682	5.58835	0	0	0	0	60	94	27.3045	85.8	IRN	0.0340898	0.0429115	3.40898	4.29115	1	1
female	2	42	2	8	0	1	0.915444	3.04269	2.2151	4.97288	0	0	0	0	92	142	27.3691	196.2	IRN	0.0170532	0.0197051	1.70532	1.97051	1	1
female	2	44	2	1	0	1	1.24387	2.93666	1.01836	4.64704	0	0	0	0	61	108	25.9226	90.2	IRN	0.0110645	0.0130862	1.10645	1.30862	1	1
female	2	44	2	1	0	1	1.1999	2.53893	1.90349	4.61084	0	0	0	0	62	97	28.8095	168.6	IRN	0.0088419	0.0116299	0.88419	1.16299	1	1
female	2	52	2	1	0	1	1.05767	2.28861	1.0161	3.81176	0	0	0	0	80	122	31.8584	90	IRN	0.0234039	0.0468425	2.34039	4.68425	1	1
female	2	45	2	8	0	1	1.70676	2.94494	0.819654	5.02718	0	0	0	0	78	113	23.1637	72.6	IRN	0.0118972	0.0135326	1.18972	1.35326	1	1
female	2	60	2	8	0	2	1.70676	3.26353	1.45641	5.63748	1	0	0	0	82	122	29.6576	129	IRN	0.185684	0.0970694	18.5684	9.70694	2	1
female	2	47	2	8	0	1	1.50247	2.03208	1.15271	4.06261	0	0	0	0	49	76	31.9108	102.1	IRN	0.0062402	0.0118769	0.62402	1.18769	1	1
female	2	55	2	8	0	1	0.832692	2.38119	2.118	4.18415	0	0	0	0	73	114	41.2732	187.6	IRN	0.0261168	0.0655651	2.61168	6.55651	1	1
female	2	54	2	1	0	1	1.90588	3.76418	0.747398	6.01245	1	0	0	0	80	112	25.9266	66.2	IRN	0.113749	0.0408148	11.3749	4.08148	2	1
female	2	47	1	8	0	1	1.21542	2.75099	0.881749	4.37034	1	0	0	0	50	70	21.4696	78.1	IRN	0.0196458	0.0074818	1.96458	0.74818	1	1
female	2	61	1	8	0	2	1.53867	4.71686	2.10559	7.22011	0	0	0	0	59	117	21.0007	186.5	IRN	0.095247	0.0820587	9.5247	8.20587	1	1
female	2	56	2	8	0	1	1.10164	0.881309	0.881749	2.38688	1	0	0	0	40	85	24.8541	78.1	IRN	0.0392975	0.0296888	3.92975	2.96888	1	1
female	2	51	2	8	0	1	1.18439	1.8795	2.25348	4.09622	0	0	0	0	75	119	32.754	199.6	IRN	0.0206232	0.0405281	2.06232	4.05281	1	1
female	2	51	1	1	0	1	1.46885	3.26457	0.838847	5.11769	1	0	0	0	62	115	24.9264	74.3	IRN	0.0738671	0.0296481	7.38671	2.96481	1	1
female	2	50	2	1	0	1	1.60591	3.30077	1.4598	5.57542	0	0	0	0	82	140	27.9947	129.3	IRN	0.0368546	0.045255	3.68546	4.5255	1	1
female	2	61	1	1	0	2	1.68607	3.83452	1.28254	6.10813	1	0	0	0	40	107	21.1308	113.6	IRN	0.177559	0.0702698	17.7559	7.02698	2	1
female	2	53	2	8	0	1	1.04733	2.34757	1.01723	3.8609	0	0	0	0	40	80	37.8643	90.1	IRN	0.0128941	0.0294333	1.28941	2.94333	1	1
female	2	50	2	1	0	1	1.60591	3.34525	0.849008	5.34009	0	0	0	0	80	115	27.7367	75.2	IRN	0.0221395	0.0282182	2.21395	2.82182	1	1
female	2	42	1	1	0	1	1.43523	2.69616	1.24416	4.70135	0	0	0	0	49	76	29.6882	110.2	IRN	0.0042372	0.0056178	0.42372	0.56178	1	1
female	2	49	2	1	0	1	1.18956	3.34887	0.999165	4.99615	0	0	0	0	83	122	24.9688	88.5	IRN	0.0239571	0.028968	2.39571	2.8968	1	1
female	2	40	2	1	0	1	1.26197	2.38326	0.922393	4.06778	0	0	0	0	68	98	21.5192	81.7	IRN	0.0034288	0.004149	0.34288	0.4149	1	1
female	2	49	1	1	0	1	1.29559	2.72513	0.926909	4.44533	0	0	0	0	60	96	20.8978	82.1	IRN	0.0129918	0.015578	1.29918	1.5578	1	1
female	2	64	2	8	0	2	0.902514	2.98528	1.20013	4.43758	0	0	0	0	85	134	21.1399	106.3	IRN	0.110773	0.144019	11.0773	14.4019	2	2
female	2	46	2	1	0	1	1.09905	2.84253	1.44964	4.60567	0	0	0	0	61	100	22.799	128.4	IRN	0.0097291	0.0121067	0.97291	1.21067	1	1
female	2	50	2	8	0	1	1.26197	2.22499	1.20013	4.03675	0	0	0	0	68	110	26.6246	106.3	IRN	0.0148347	0.0248194	1.48347	2.48194	1	1
female	2	50	2	8	0	1	1.10681	1.89864	2.72541	4.25397	0	0	0	0	50	84	35.0236	241.4	IRN	0.0097097	0.0199018	0.97097	1.99018	1	1
female	2	45	2	1	0	1	1.52315	2.98062	0.713528	4.83065	0	0	0	0	45	86	25.2182	63.2	IRN	0.0066983	0.0085269	0.66983	0.85269	1	1
female	2	58	2	8	0	1	1.51281	4.64239	1.63028	6.90203	0	0	0	0	72	94	24.3374	144.4	IRN	0.0490683	0.0452147	4.90683	4.52147	1	1
female	2	41	2	1	0	1	1.30593	2.84357	0.849008	4.53843	0	0	0	0	60	86	25.0861	75.2	IRN	0.0039893	0.0047335	0.39893	0.47335	1	1
female	2	53	2	1	0	1	1.13267	2.2131	3.52361	4.95995	0	0	0	0	83	132	27.2633	312.1	IRN	0.0402071	0.0544719	4.02071	5.44719	1	1
female	2	51	2	8	0	1	1.5516	3.02252	0.842234	4.95995	0	0	0	0	50	85	25.4696	74.6	IRN	0.0136418	0.0173585	1.36418	1.73585	1	1
female	2	56	2	1	0	1	1.07836	2.48773	0.920135	3.98761	0	0	0	0	45	75	27.8736	81.5	IRN	0.0157181	0.0271482	1.57181	2.71482	1	1
female	2	44	2	1	0	1	1.3111	4.7148	1.96333	6.92531	0	0	0	0	70	103	30.1503	173.9	IRN	0.0187239	0.013729	1.87239	1.3729	1	1
female	2	45	2	1	0	1	1.49729	2.69203	1.04432	4.66773	1	0	0	0	100	130	27.5069	92.5	IRN	0.049776	0.0219448	4.9776	2.19448	1	1
female	2	47	2	1	0	1	0.822348	2.95632	0.834331	4.16087	0	0	0	0	45	78	22.6292	73.9	IRN	0.0066441	0.0090739	0.66441	0.90739	1	1
female	2	52	1	1	0	1	1.3292	4.30259	1.15271	6.15985	0	0	0	0	82	112	30.8788	102.1	IRN	0.0328265	0.0380055	3.28265	3.80055	1	1
female	2	61	2	8	0	2	0.780972	2.07139	2.35397	3.93072	0	0	0	0	76	117	28.8225	208.5	IRN	0.0574461	0.0988278	5.74461	9.88278	1	1
female	2	47	2	8	0	1	1.15077	2.39619	2.53122	4.70652	0	0	0	0	60	115	35.589	224.2	IRN	0.0153219	0.0283802	1.53219	2.83802	1	1
female	2	42	2	1	0	1	0.812004	2.53376	0.960779	3.7859	0	0	0	0	90	110	30.7897	85.1	IRN	0.0064186	0.0116587	0.64186	1.16587	1	1
female	2	50	2	8	0	1	0.804246	0.976991	2.35509	2.86012	1	0	0	0	70	107	26.3844	208.6	IRN	0.0333937	0.0232898	3.33937	2.32898	1	1
female	2	45	1	8	0	1	0.819762	1.75227	2.14736	3.55575	0	0	0	0	90	120	28.4854	190.2	IRN	0.0091748	0.0186461	0.91748	1.86461	1	1
female	2	59	2	8	0	1	0.742182	2.1019	1.22045	3.40318	0	0	0	0	70	111	21.9736	108.1	IRN	0.0397539	0.063307	3.97539	6.3307	1	1
female	2	57	2	8	0	1	1.45592	2.631	1.07594	4.57981	0	0	0	0	75	127	36.8713	95.3	IRN	0.0486071	0.0957704	4.86071	9.57704	1	1
female	2	42	2	1	0	1	1.24645	3.49834	1.43496	5.40215	1	0	0	0	72	102	35.8187	127.1	IRN	0.0301318	0.0118808	3.01318	1.18808	1	1
female	2	47	2	1	0	1	1.49471	2.42101	0.856911	4.30828	0	0	0	0	65	100	22.7332	75.9	IRN	0.0104426	0.013916	1.04426	1.3916	1	1
female	2	42	2	8	0	1	1.19473	2.61962	1.24754	4.38586	0	0	0	0	88	122	21.0702	110.5	IRN	0.0096833	0.0104794	0.96833	1.04794	1	1
female	2	44	2	1	0	1	1.16111	3.56971	2.00172	5.64782	0	0	0	0	67	94	33.0895	177.3	IRN	0.0110792	0.0127194	1.10792	1.27194	1	1
female	2	43	2	1	0	1	1.17146	3.96899	1.33899	5.75385	0	0	0	0	86	116	36.1023	118.6	IRN	0.0150594	0.0188347	1.50594	1.88347	1	1
female	2	56	1	1	0	1	1.55936	4.60515	1.09061	6.66412	0	0	0	0	82	160	32.2455	96.6	IRN	0.105981	0.128683	10.5981	12.8683	2	2
female	2	45	2	1	0	1	1.41971	2.85443	0.836589	4.65739	1	0	0	0	80	110	26.4078	74.1	IRN	0.0339272	0.0142608	3.39272	1.42608	1	1
female	2	51	2	1	0	1	1.49988	4.57515	1.79398	6.89686	0	0	0	0	92	134	30.0851	158.9	IRN	0.0508229	0.0491019	5.08229	4.91019	1	1
female	2	60	2	8	0	2	1.36024	3.04269	1.62237	5.14614	0	0	0	0	70	121	25.5914	143.7	IRN	0.0648257	0.0864953	6.48257	8.64953	1	1
female	2	65	2	8	0	2	2.0869	4.37086	1.92382	7.33907	0	0	0	0	64	102	22.804	170.4	IRN	0.106288	0.0976884	10.6288	9.76884	2	1
female	2	54	1	8	0	1	1.15077	4.33931	1.47899	6.16761	0	0	0	0	75	109	32.7643	131	IRN	0.0386387	0.0470769	3.86387	4.70769	1	1
female	2	59	2	8	0	1	1.29041	4.18415	1.5298	6.17537	0	0	0	0	70	112	24.0574	135.5	IRN	0.0644771	0.0678252	6.44771	6.78252	1	1
female	2	41	2	1	0	1	1.30076	2.1619	1.9701	4.36517	0	0	0	0	82	112	28.4126	174.5	IRN	0.0064129	0.0091367	0.64129	0.91367	1	1
female	2	52	1	1	0	1	1.49212	4.62273	1.98365	7.02358	0	0	0	0	80	100	33.4182	175.7	IRN	0.0321224	0.0330166	3.21224	3.30166	1	1
female	2	51	2	1	0	1	1.73003	3.34473	0.692077	5.39181	0	0	0	0	82	112	24.6845	61.3	IRN	0.0244303	0.0278526	2.44303	2.78526	1	1
female	2	45	1	1	0	1	0.920616	1.29145	1.059	2.6972	0	0	0	0	53	82	30.1788	93.8	IRN	0.0034952	0.0093474	0.34952	0.93474	1	1
female	2	46	2	1	0	1	1.09129	3.09286	1.49028	4.86685	0	0	0	0	71	110	40.3989	132	IRN	0.0126006	0.0265779	1.26006	2.65779	1	1
female	2	56	2	1	0	1	1.39903	2.72564	1.21932	4.68325	0	0	0	0	60	92	24.5786	108	IRN	0.0238532	0.0332388	2.38532	3.32388	1	1
female	2	46	2	1	0	1	1.24387	2.82288	1.55463	4.77893	1	0	0	0	93	142	34.9146	137.7	IRN	0.0733888	0.0410215	7.33888	4.10215	1	1
female	2	50	1	8	0	1	1.7171	0.635639	0.435794	2.55238	0	0	0	0	65	106	35.7792	38.6	IRN	0.009694	0.0307373	0.9694	3.07373	1	1
female	2	50	2	1	0	1	1.09388	1.75693	1.29045	3.44197	0	0	0	0	78	110	34.0547	114.3	IRN	0.0128816	0.031365	1.28816	3.1365	1	1
female	2	42	2	8	0	1	1.38092	2.40291	0.907716	4.19966	0	0	0	0	65	90	23.5242	80.4	IRN	0.004851	0.0059782	0.4851	0.59782	1	1
female	2	45	2	1	0	1	0.928374	2.57979	2.58202	4.691	1	0	0	0	75	129	27.0561	228.7	IRN	0.0491426	0.0211882	4.91426	2.11882	1	1
female	2	41	1	1	0	1	1.52574	2.40084	1.08158	4.42206	0	0	0	0	75	100	31.8153	95.8	IRN	0.0051163	0.0080908	0.51163	0.80908	1	1
female	2	46	2	1	0	1	1.10164	2.23896	0.977714	3.78849	0	0	0	0	102	142	31.4506	86.6	IRN	0.0174886	0.0365491	1.74886	3.65491	1	1
female	2	40	2	8	0	1	0.95682	2.08483	0.760946	3.39025	0	0	0	0	70	102	25.0557	67.4	IRN	0.0030241	0.0051577	0.30241	0.51577	1	1
female	2	48	2	1	0	1	1.2749	3.22991	1.33222	5.11511	1	0	0	0	75	108	35.3839	118	IRN	0.0540137	0.0277997	5.40137	2.77997	1	1
female	2	50	2	8	0	1	1.35506	4.81875	1.92269	7.05461	0	0	0	0	75	101	26.617	170.3	IRN	0.0257624	0.020972	2.57624	2.0972	1	1
female	2	44	2	1	0	1	1.18956	2.92683	2.14623	5.09959	1	0	0	0	80	107	28.4999	190.1	IRN	0.0413083	0.0140339	4.13083	1.40339	1	1
female	2	62	2	8	0	2	1.31369	3.03596	2.0322	5.28061	0	0	0	0	82	108	27.5935	180	IRN	0.0693694	0.0930163	6.93694	9.30163	1	1
female	2	46	2	1	0	1	1.52315	3.6685	1.72398	5.98142	0	0	0	0	69	110	26.4995	152.7	IRN	0.0168473	0.0166606	1.68473	1.66606	1	1
female	2	56	2	1	0	1	1.29817	3.007	1.40109	4.94702	0	0	0	0	61	90	25.7268	124.1	IRN	0.0242607	0.0331416	2.42607	3.31416	1	1
female	2	48	2	8	0	1	1.01113	2.47584	0.963037	3.92813	0	0	0	0	64	105	29.0812	85.3	IRN	0.0119373	0.0214029	1.19373	2.14029	1	1
female	2	67	1	8	0	2	1.24128	3.73056	1.75785	5.77712	0	0	0	0	110	176	25.0851	155.7	IRN	0.328231	0.391759	32.8231	39.176	3	3
female	2	45	2	1	0	1	1.02147	3.69229	1.43496	5.37112	1	0	0	0	82	112	29.8628	127.1	IRN	0.0426	0.0167029	4.26	1.67029	1	1
female	2	49	1	1	0	1	1.17404	1.52367	1.06013	3.18337	1	0	0	0	80	129	26.8817	93.9	IRN	0.0553995	0.035108	5.53995	3.5108	1	1
female	2	54	2	8	0	1	1.42747	2.73754	0.871588	4.56429	1	0	0	0	80	120	22.5466	77.2	IRN	0.0974206	0.0426494	9.74206	4.26494	1	1
female	2	53	1	1	0	1	1.21283	1.9995	2.56735	4.38844	1	0	0	0	85	162	27.9312	227.4	IRN	0.170775	0.0938567	17.0775	9.38567	2	1
female	2	47	2	1	0	1	1.34731	3.78021	0.847879	5.51594	0	0	0	0	92	142	32.2408	75.1	IRN	0.0311918	0.0425539	3.11918	4.25539	1	1
female	2	64	2	8	0	2	0.936132	2.52394	2.90718	4.79186	1	0	0	0	85	162	29.5299	257.5	IRN	0.391417	0.255284	39.1416	25.5284	3	2
female	2	43	2	1	0	1	1.12491	3.41507	1.64495	5.29354	0	0	0	0	63	102	38.2866	145.7	IRN	0.0100533	0.0153731	1.00533	1.53731	1	1
female	2	65	2	8	0	2	1.293	5.15907	3.20071	7.91833	0	0	0	0	112	162	28.3418	283.5	IRN	0.25849	0.258449	25.849	25.8449	2	2
female	2	57	2	1	0	1	1.24904	2.50842	1.28706	4.34707	0	0	0	0	92	118	34.243	114	IRN	0.0402438	0.0770749	4.02438	7.70749	1	1
female	2	43	2	8	0	1	0.858552	2.05794	0.599499	3.19112	0	0	0	0	52	84	25.4696	53.1	IRN	0.0039148	0.0068042	0.39148	0.68042	1	1
female	2	49	2	8	0	1	1.16111	3.56196	1.62915	5.46939	0	0	0	0	95	145	29.5952	144.3	IRN	0.0408937	0.051569	4.08937	5.1569	1	1
female	2	49	2	1	0	1	1.17663	2.88236	1.91591	4.93667	0	0	0	0	80	122	32.1749	169.7	IRN	0.0236152	0.0364435	2.36152	3.64435	1	1
female	2	49	2	8	0	1	1.24128	2.7453	1.01836	4.45309	0	0	0	0	102	132	24.0693	90.2	IRN	0.0252441	0.0339577	2.52441	3.39577	1	1
female	2	42	2	8	0	1	1.00595	3.24853	1.00368	4.71428	0	0	0	0	50	82	25.6559	88.9	IRN	0.0047939	0.0054873	0.47939	0.54873	1	1
female	2	51	2	8	0	1	1.37834	3.07786	1.44399	5.11769	0	0	0	0	72	92	23.3024	127.9	IRN	0.0160366	0.018475	1.60366	1.8475	1	1
female	2	40	2	8	0	1	1.26973	3.2444	0.741753	4.85392	0	0	0	0	57	87	34.7003	65.7	IRN	0.00348	0.0054271	0.348	0.54271	1	1
female	2	60	1	8	0	2	1.29817	2.20741	1.41351	4.15312	1	0	0	0	60	111	28.7433	125.2	IRN	0.125424	0.0796338	12.5424	7.96338	2	1
female	2	46	2	1	0	1	1.28266	3.05872	2.08978	5.29871	0	0	0	0	88	128	26.2697	185.1	IRN	0.0198547	0.0234467	1.98547	2.34467	1	1
female	2	47	2	1	0	1	1.25421	2.85132	0.894168	4.51516	0	0	0	0	64	102	28.6592	79.2	IRN	0.0114285	0.0175949	1.14285	1.75949	1	1
female	2	42	2	8	0	1	1.04733	2.86736	1.00594	4.37551	0	0	0	0	71	102	26.6062	89.1	IRN	0.0064813	0.008525	0.64813	0.8525	1	1
female	2	54	2	8	0	1	1.28524	3.85935	1.44286	5.80557	0	0	0	0	72	102	30.9818	127.8	IRN	0.031825	0.0395596	3.1825	3.95596	1	1
female	2	48	2	8	0	1	1.49988	3.55885	1.96898	5.96073	1	0	0	0	80	142	23.9371	174.4	IRN	0.121931	0.0365297	12.1931	3.65297	2	1
female	2	56	2	8	0	1	1.03181	3.22216	3.3362	5.7823	0	0	0	0	80	114	29.3076	295.5	IRN	0.0423906	0.0551093	4.23906	5.51093	1	1
female	2	41	2	1	0	1	1.31369	3.62868	3.38023	6.49086	0	0	0	0	65	96	28.459	299.4	IRN	0.0087036	0.0065851	0.87036	0.65851	1	1
female	2	61	1	8	0	2	1.13525	2.78616	1.71382	4.70652	1	0	0	0	80	137	29.7283	151.8	IRN	0.221951	0.137554	22.1951	13.7554	2	2
female	2	48	2	1	0	1	1.22835	3.40162	1.09852	5.13321	0	0	0	0	82	116	31.17	97.3	IRN	0.0197436	0.0282235	1.97436	2.82235	1	1
female	2	60	2	8	0	2	1.49729	3.28732	1.86737	5.64007	0	0	0	0	67	98	20.39	165.4	IRN	0.049072	0.0524788	4.9072	5.24788	1	1
female	2	45	2	1	0	1	1.00854	2.37033	1.60544	4.11433	0	0	0	0	80	113	28.4926	142.2	IRN	0.0093112	0.0162518	0.93112	1.62518	1	1
female	2	52	2	8	0	1	1.26973	3.42335	1.26561	5.27285	0	0	0	0	85	120	31.873	112.1	IRN	0.0311144	0.0452099	3.11144	4.52099	1	1
female	2	63	2	8	0	2	1.08353	2.87511	2.12365	4.9315	1	0	0	0	65	102	25.8311	188.1	IRN	0.169139	0.0901636	16.9139	9.01636	2	1
female	2	57	2	8	0	1	1.51022	4.44171	1.5885	6.67964	1	0	0	0	72	98	21.271	140.7	IRN	0.122477	0.0390935	12.2477	3.90935	2	1
female	2	48	2	8	0	1	1.23869	3.54747	1.07368	5.27803	0	0	0	0	65	111	34.4335	95.1	IRN	0.0186493	0.028534	1.86493	2.8534	1	1
female	2	51	2	8	0	1	1.13525	4.53015	2.90266	6.99513	0	0	0	0	105	141	37.6707	257.1	IRN	0.0587871	0.0700911	5.87871	7.00911	1	1
female	2	61	1	8	0	2	1.10164	2.22603	1.15835	3.85831	0	0	0	0	70	106	27.1621	102.6	IRN	0.0479734	0.0799199	4.79734	7.99199	1	1
female	2	56	2	8	0	1	1.10164	1.3442	1.07932	2.94028	1	0	0	0	70	105	25.9034	95.6	IRN	0.06063	0.0430797	6.063	4.30797	1	1
female	2	49	1	8	0	1	1.07319	2.60048	0.905458	4.08847	0	0	0	0	80	125	21.6256	80.2	IRN	0.0203268	0.027546	2.03268	2.7546	1	1
female	2	58	2	8	0	1	1.36024	3.09906	0.782397	4.81772	1	0	0	0	70	106	22.4183	69.3	IRN	0.112733	0.0525222	11.2733	5.25222	2	1
female	2	43	1	1	0	1	0.96975	2.0688	0.53063	3.28163	0	0	0	0	56	87	18.6144	47	IRN	0.0042597	0.005668	0.42597	0.5668	1	1
female	2	50	1	8	0	1	1.49729	4.07036	2.29187	6.61757	0	0	0	0	73	113	25.4304	203	IRN	0.0288926	0.0252789	2.88926	2.52789	1	1
female	2	49	2	8	0	1	1.62918	1.86502	0.608531	3.77297	0	0	0	0	84	122	25.1953	53.9	IRN	0.0178221	0.029178	1.78221	2.9178	1	1
female	2	52	2	8	0	1	1.60073	2.59065	1.14706	4.71686	0	0	0	0	76	116	29.6507	101.6	IRN	0.0256757	0.0393768	2.56757	3.93768	1	1
female	2	50	2	1	0	1	1.77141	3.77297	0.954005	5.98142	1	0	0	0	82	114	24.136	84.5	IRN	0.0784908	0.024725	7.84908	2.4725	1	1
female	2	64	2	8	0	2	1.85675	2.2974	1.02513	4.62377	1	0	0	0	80	152	23.2364	90.8	IRN	0.340744	0.195272	34.0744	19.5272	3	2
female	2	64	2	8	0	2	1.11715	2.85856	1.41464	4.62377	0	0	0	0	72	112	21.8146	125.3	IRN	0.0827187	0.105439	8.27187	10.5439	1	2
female	2	48	2	1	0	1	1.00078	2.78564	2.00285	4.70393	0	0	0	0	82	112	29.8244	177.4	IRN	0.0164812	0.0250444	1.64812	2.50444	1	1
female	2	42	1	1	0	1	0.985266	2.89477	0.985617	4.33155	0	0	0	0	70	107	26.1917	87.3	IRN	0.0070708	0.0092958	0.70708	0.92958	1	1
female	2	47	1	1	0	1	1.91364	2.43756	0.990133	4.80479	0	0	0	0	80	117	28.6973	87.7	IRN	0.0163103	0.0234985	1.63103	2.34985	1	1
female	2	46	2	8	0	1	1.26973	2.99666	0.966424	4.70911	0	0	0	0	49	72	31.4542	85.6	IRN	0.0058591	0.0093936	0.58591	0.93936	1	1
female	2	51	2	8	0	1	1.33438	2.84615	1.15948	4.71169	0	0	0	0	62	100	31.7603	102.7	IRN	0.0168763	0.027763	1.68763	2.7763	1	1
female	2	57	2	8	0	1	1.01371	3.11406	1.88995	4.99357	1	0	0	0	65	100	32.3415	167.4	IRN	0.0938906	0.0542725	9.38906	5.42725	1	1
female	2	49	2	8	0	1	1.17404	3.59454	1.65399	5.52628	0	0	0	0	82	118	25.4685	146.5	IRN	0.0253039	0.0273025	2.53039	2.73025	1	1
female	2	41	2	1	0	1	0.868896	2.34447	1.34577	3.82987	0	0	0	0	77	116	22.1256	119.2	IRN	0.0059354	0.0078708	0.59354	0.78708	1	1
female	2	60	2	8	0	2	1.0163	2.47532	1.92382	4.37293	0	0	0	0	77	115	28.0709	170.4	IRN	0.0520577	0.0835118	5.20577	8.35118	1	1
female	2	65	2	8	0	2	1.14818	2.08794	2.83718	4.53584	0	0	0	0	75	114	27.78	251.3	IRN	0.0881313	0.129709	8.81313	12.9709	1	2
female	2	51	2	8	0	1	1.09646	2.06052	1.93736	4.0445	0	0	0	0	57	89	22.8889	171.6	IRN	0.0118961	0.0172592	1.18961	1.72592	1	1
female	2	56	2	1	0	1	1.43006	3.16682	1.17077	5.13321	1	0	0	0	82	128	18.153	103.7	IRN	0.131697	0.0516697	13.1697	5.16697	2	1
female	2	44	2	4	0	1	1.20508	3.54282	1.0161	5.21338	0	0	0	0	97	137	28.0967	90	IRN	0.022693	0.0250731	2.2693	2.50731	1	1
female	2	49	1	1	0	1	2.08173	2.96976	0.957392	5.49008	0	0	0	0	92	132	30.9608	84.8	IRN	0.0324174	0.0422708	3.24174	4.22708	1	1
female	2	54	2	8	0	1	1.39644	3.1544	2.10671	5.51594	0	0	0	0	65	118	34.3255	186.6	IRN	0.0394255	0.0576085	3.94255	5.76085	1	1
female	2	47	2	8	0	1	0.881826	1.16835	0.949489	2.48515	0	0	0	0	82	112	28.2849	84.1	IRN	0.0082396	0.0210603	0.82396	2.10603	1	1
female	2	41	2	8	0	1	1.13267	1.75072	0.660465	3.18595	0	0	0	0	56	90	25.6645	58.5	IRN	0.0029001	0.0052506	0.29001	0.52506	1	1
female	2	53	2	8	0	1	1.52057	2.96614	1.12335	5.00132	0	0	0	0	73	110	25.3536	99.5	IRN	0.0277112	0.034863	2.77112	3.4863	1	1
female	2	48	2	8	0	1	0.855966	4.82496	4.59051	7.78386	0	0	0	0	66	113	33.9768	406.6	IRN	0.035944	0.029201	3.5944	2.9201	1	1
female	2	58	2	1	0	1	1.25162	4.01968	1.0082	5.73316	1	0	0	0	70	100	28.7717	89.3	IRN	0.119939	0.0560529	11.9939	5.60529	2	1
female	2	49	2	1	0	1	1.52315	5.0246	1.49028	7.23046	1	0	0	0	82	112	31.5798	132	IRN	0.106074	0.0296458	10.6074	2.96458	2	1
female	2	42	2	4	0	1	1.74814	2.35843	0.773365	4.46085	0	0	0	0	56	95	26.6539	68.5	IRN	0.0057769	0.0074081	0.57769	0.74081	1	1
female	2	43	2	8	0	1	1.64211	3.3318	0.985617	5.42543	0	0	0	0	70	112	22.3081	87.3	IRN	0.0126992	0.0106753	1.26992	1.06753	1	1
female	2	47	2	1	0	1	1.16887	2.76392	1.11884	4.44533	1	0	0	0	66	96	28.5488	99.1	IRN	0.0325631	0.0156196	3.25631	1.56196	1	1
female	2	43	1	1	0	1	1.51022	3.53765	1.32093	5.653	0	0	0	0	51	83	26.2336	117	IRN	0.0076474	0.0068518	0.76474	0.68518	1	1
female	2	66	2	1	0	2	1.52315	4.40034	1.17642	6.46241	0	0	0	0	60	88	20.6611	104.2	IRN	0.0963776	0.0944396	9.63776	9.44396	1	1
female	2	41	2	1	0	1	1.08871	2.60462	1.53996	4.39879	0	0	0	0	51	77	34.2272	136.4	IRN	0.0031905	0.0055076	0.31905	0.55076	1	1
female	2	60	2	8	0	2	1.57487	2.7934	1.42706	5.02201	0	0	0	0	90	146	25.3671	126.4	IRN	0.0934463	0.127713	9.34463	12.7713	1	2
female	2	40	2	1	0	1	1.13784	3.0582	2.20381	5.20562	1	0	0	0	60	95	21.5481	195.2	IRN	0.0165235	0.0039005	1.65235	0.39005	1	1
female	2	59	1	8	0	1	0.812004	2.75719	2.14962	4.55395	0	0	0	0	62	94	26.5643	190.4	IRN	0.036861	0.0538333	3.6861	5.38333	1	1
female	2	44	2	1	0	1	1.40161	3.13371	0.627724	4.82289	0	0	0	0	95	152	33.5931	55.6	IRN	0.0272773	0.0407302	2.72773	4.07302	1	1
female	2	62	2	8	0	2	0.936132	3.45593	1.75334	5.19527	0	0	0	0	77	117	23.3355	155.3	IRN	0.0783917	0.0968775	7.83917	9.68775	1	1
female	2	50	2	1	0	1	1.99898	3.18337	0.82417	5.5599	0	0	0	0	105	160	26.8464	73	IRN	0.0526579	0.063099	5.26579	6.3099	1	1
female	2	66	1	8	0	2	1.37058	2.87718	1.06352	4.73497	0	0	0	0	60	108	27.7433	94.2	IRN	0.103896	0.145539	10.3896	14.5539	2	2
female	2	62	1	8	0	2	1.09905	2.24154	1.65511	4.09881	1	0	0	0	40	80	32.8181	146.6	IRN	0.0992812	0.0679157	9.92812	6.79157	1	1
female	2	48	2	8	0	1	1.59556	3.67988	1.56366	5.99176	1	0	0	0	82	102	27.4815	138.5	IRN	0.0599307	0.0191911	5.99307	1.91911	1	1
female	2	49	2	8	0	1	1.2568	3.47869	2.49396	5.87798	1	0	0	0	92	138	26.4713	220.9	IRN	0.122336	0.0410045	12.2336	4.10045	2	1
female	2	47	1	1	0	1	1.44816	1.8914	0.607402	3.61781	0	0	0	0	72	122	19.7966	53.8	IRN	0.0132591	0.0192812	1.32591	1.92812	1	1
female	2	69	1	8	0	2	1.75589	2.76702	1.99833	5.43836	0	0	0	0	70	110	36.0962	177	IRN	0.180314	0.261663	18.0314	26.1663	2	2
female	2	42	1	1	0	1	1.48954	3.04734	1.01949	5.00391	1	0	0	0	80	120	26.9148	90.3	IRN	0.0383559	0.0124198	3.83559	1.24198	1	1
female	2	43	2	1	0	1	0.899928	1.73314	0.727076	2.96614	0	0	0	0	75	102	17.1322	64.4	IRN	0.0052411	0.0072705	0.52411	0.72705	1	1
female	2	41	2	1	0	1	1.24904	1.89968	0.719173	3.47817	0	0	0	0	50	82	19.8817	63.7	IRN	0.0026892	0.0035985	0.26892	0.35985	1	1
female	2	44	2	1	0	1	0.812004	3.23922	2.51993	5.20562	0	0	0	0	67	103	34.2067	223.2	IRN	0.0116962	0.0158121	1.16962	1.58121	1	1
female	2	55	2	1	0	1	1.23094	4.51309	2.398	6.84256	1	0	0	0	85	115	31.6546	212.4	IRN	0.128164	0.0510135	12.8164	5.10135	2	1
female	2	43	2	1	0	1	0.951648	2.5891	1.30851	4.14019	1	0	0	0	88	124	33.7477	115.9	IRN	0.0382165	0.0203397	3.82165	2.03397	1	1
female	2	54	2	8	0	1	1.09646	2.89529	1.4756	4.66773	0	0	0	0	57	99	24.0205	130.7	IRN	0.0239222	0.0307256	2.39222	3.07256	1	1
female	2	43	2	1	0	1	1.36541	2.92218	0.908845	4.70393	0	0	0	0	71	107	23.166	80.5	IRN	0.0094056	0.0099538	0.94056	0.99538	1	1
female	2	66	1	8	0	2	0.974922	3.21957	1.4169	4.84358	0	0	0	0	65	116	29.609	125.5	IRN	0.117465	0.169079	11.7465	16.9079	2	2
female	2	40	2	1	0	1	1.45592	3.07527	1.08271	5.02718	0	0	0	0	70	92	21.104	95.9	IRN	0.0040689	0.0036018	0.40689	0.36018	1	1
female	2	62	2	8	0	2	2.11276	6.18261	2.09542	9.25529	1	0	0	0	88	128	30.0824	185.6	IRN	0.386306	0.133731	38.6306	13.3731	3	2
female	2	43	2	8	0	1	1.24387	2.00105	1.58737	3.9721	1	0	0	0	61	90	27.884	140.6	IRN	0.0187816	0.0083617	1.87816	0.83617	1	1
female	2	49	2	1	0	1	1.10681	3.19888	1.15158	4.83323	0	0	0	0	76	115	26.9173	102	IRN	0.020252	0.0270275	2.0252	2.70275	1	1
female	2	44	2	8	0	1	1.25162	2.89891	1.93059	5.03494	0	0	0	0	80	120	26.3967	171	IRN	0.0155389	0.0168819	1.55389	1.68819	1	1
female	2	61	2	8	0	2	0.84045	2.65168	1.24529	4.06261	1	0	0	0	80	172	40.7957	110.3	IRN	0.325558	0.293614	32.5558	29.3614	3	2
female	2	54	2	8	0	1	1.50247	4.54412	4.13666	7.94161	1	0	0	0	81	106	30.5642	366.4	IRN	0.150482	0.0419396	15.0482	4.19396	2	1
female	2	45	2	8	0	1	1.22576	3.76211	1.28819	5.578	0	0	0	0	70	97	36.0344	114.1	IRN	0.0101281	0.0153686	1.01281	1.53686	1	1
female	2	57	2	1	0	1	1.07578	3.05562	1.69011	4.90564	0	0	0	0	67	92	21.5759	149.7	IRN	0.0291204	0.035605	2.91204	3.5605	1	1
female	2	42	2	1	0	1	0.804246	1.33955	1.74995	2.94545	0	0	0	0	60	95	27.1551	155	IRN	0.00374	0.0075431	0.374	0.75431	1	1
female	2	45	2	1	0	1	1.43523	4.255	1.09852	6.19347	0	0	0	0	70	100	26.7186	97.3	IRN	0.0126619	0.0118358	1.26619	1.18358	1	1
female	2	51	2	1	0	1	0.959406	3.77763	2.57525	5.91677	0	0	0	0	87	147	34.6175	228.1	IRN	0.0512856	0.071225	5.12856	7.1225	1	1
female	2	40	2	1	0	1	0.977508	3.0101	1.05561	4.47119	1	0	0	0	72	92	26.5415	93.5	IRN	0.0124055	0.004425	1.24055	0.4425	1	1
female	2	56	2	8	0	1	1.24645	2.19086	2.54477	4.60308	1	0	0	0	67	125	31.0406	225.4	IRN	0.114037	0.0695947	11.4037	6.95947	2	1
female	2	46	2	1	0	1	1.1999	4.86996	1.26335	6.64861	0	0	0	0	85	122	29.6699	111.9	IRN	0.025167	0.0233963	2.5167	2.33963	1	1
female	2	50	2	1	0	1	1.27231	2.8477	0.896426	4.53067	0	0	0	0	55	87	23.937	79.4	IRN	0.010955	0.0148225	1.0955	1.48225	1	1
female	2	46	2	1	0	1	1.28266	3.84797	1.304	5.72799	0	0	0	0	78	105	31.1111	115.5	IRN	0.0143397	0.0176558	1.43397	1.76558	1	1
female	2	44	2	1	0	1	1.08612	2.5229	1.14255	4.13243	0	0	0	0	70	90	19.2568	101.2	IRN	0.0067664	0.0072502	0.67664	0.72502	1	1
female	2	65	2	8	0	2	1.49988	2.55859	1.07594	4.55136	0	0	0	0	72	119	20.2066	95.3	IRN	0.0948308	0.118854	9.48308	11.8854	1	2
female	2	41	2	1	0	1	1.0525	2.5379	1.32996	4.19966	0	0	0	0	64	90	28.139	117.8	IRN	0.0039132	0.0057518	0.39132	0.57518	1	1
female	2	51	1	1	0	1	1.20508	2.31964	1.56366	4.24104	0	0	0	0	57	96	27.8128	138.5	IRN	0.014109	0.022849	1.4109	2.2849	1	1
female	2	50	2	1	0	1	1.43782	3.46834	1.68108	5.67627	0	0	0	0	60	102	29.1314	148.9	IRN	0.0189181	0.0231338	1.89181	2.31338	1	1
female	2	47	2	1	0	1	2.07139	2.47687	1.06239	5.03494	0	0	0	0	80	132	35.8839	94.1	IRN	0.0229105	0.0396388	2.29105	3.96388	1	1
female	2	45	2	8	0	1	1.09646	2.76754	2.34719	4.93926	1	0	0	0	92	122	33.0717	207.9	IRN	0.0459496	0.0226951	4.59496	2.26951	1	1
female	2	57	2	8	0	1	1.25162	4.0564	1.4756	5.984	0	0	0	0	80	156	44.9867	130.7	IRN	0.0996612	0.187387	9.96612	18.7387	1	2
female	2	57	2	8	0	1	1.13525	2.79857	1.33674	4.54619	0	0	0	0	82	122	27.8866	118.4	IRN	0.0445381	0.0697225	4.45381	6.97225	1	1
female	2	47	2	1	0	1	1.49729	4.82186	1.84817	7.16581	1	0	0	0	85	145	27.8293	163.7	IRN	0.155284	0.0389976	15.5284	3.89976	2	1
female	2	47	2	1	0	1	1.02664	2.04087	1.55125	3.77815	0	0	0	0	55	89	28.2371	137.4	IRN	0.0074178	0.0135099	0.74178	1.35099	1	1
female	2	50	2	8	0	1	1.2568	2.3243	0.723689	3.91262	0	0	0	0	92	122	25.5218	64.1	IRN	0.0179315	0.0299841	1.79315	2.99841	1	1
female	2	47	2	1	0	1	1.22576	4.03209	1.71495	6.04348	0	0	0	0	90	134	30.6611	151.9	IRN	0.0306895	0.0346999	3.06895	3.46999	1	1
female	2	46	2	8	0	1	1.13008	3.12441	2.26816	5.29354	0	0	0	0	77	116	33.1122	200.9	IRN	0.0157856	0.0233788	1.57856	2.33788	1	1
female	2	47	2	8	0	1	0.899928	2.7815	2.61589	4.87978	1	0	0	0	96	130	34.7858	231.7	IRN	0.068089	0.0368094	6.8089	3.68094	1	1
female	2	53	2	1	0	1	0.843036	2.36154	1.74882	4.00571	0	0	0	0	78	118	37.6852	154.9	IRN	0.0257852	0.05754	2.57852	5.754	1	1
female	2	54	1	1	0	1	1.4223	3.20767	0.884007	5.03494	1	0	0	0	62	122	26.5489	78.3	IRN	0.110526	0.0495188	11.0526	4.95188	2	1
female	2	43	1	1	0	1	2.18517	4.82651	1.00255	7.47095	0	0	0	0	88	114	24.7621	88.8	IRN	0.0233914	0.0121205	2.33914	1.21205	1	1
female	2	59	2	1	0	1	1.07319	2.43343	1.53544	4.21001	0	0	0	0	92	132	29.7824	136	IRN	0.063491	0.108065	6.3491	10.8065	1	2
female	2	41	2	1	0	1	1.37058	4.26173	1.28141	6.21933	0	0	0	0	70	110	32.0891	113.5	IRN	0.0106582	0.0100389	1.06582	1.00389	1	1
female	2	55	2	8	0	1	1.29041	3.88469	1.37625	5.80557	0	0	0	0	75	117	27.7086	121.9	IRN	0.037962	0.0472891	3.7962	4.72891	1	1
female	2	41	2	8	0	1	1.05509	2.41688	1.79737	4.29535	1	0	0	0	67	105	35.0885	159.2	IRN	0.0192538	0.0101153	1.92538	1.01153	1	1
female	2	40	2	8	0	1	0.964578	2.57204	1.14819	4.06261	0	0	0	0	80	110	26.6062	101.7	IRN	0.0043841	0.0064666	0.43841	0.64666	1	1
female	2	40	2	1	0	1	0.990438	3.01166	1.54899	4.71169	0	0	0	0	75	113	25.5324	137.2	IRN	0.0056927	0.0066118	0.56927	0.66118	1	1
female	2	43	2	1	0	1	1.32662	2.76961	1.82333	4.9315	0	0	0	0	65	102	26.1661	161.5	IRN	0.0090844	0.0100121	0.90844	1.00121	1	1
female	2	45	2	8	0	1	1.2749	3.19319	2.05591	5.40991	0	0	0	0	88	114	27.0203	182.1	IRN	0.0134411	0.0157575	1.34411	1.57575	1	1
female	2	64	1	8	0	2	0.82752	2.62893	3.33845	4.98581	0	0	0	0	92	142	22.5971	295.7	IRN	0.133348	0.166925	13.3348	16.6925	2	2
female	2	46	1	1	0	1	0.987852	3.43679	1.5806	5.14873	0	0	0	0	66	93	22.1547	140	IRN	0.0098097	0.0103359	0.98097	1.03359	1	1
female	2	66	2	1	0	2	1.61366	4.83944	0.861427	6.84773	0	0	0	0	77	132	31.4815	76.3	IRN	0.183191	0.218635	18.3191	21.8635	2	2
female	2	52	2	8	0	1	1.64211	2.81667	0.834331	4.84099	0	0	0	0	75	115	29.3567	73.9	IRN	0.0259233	0.0383362	2.59233	3.83362	1	1
female	2	52	2	1	0	1	1.07836	3.02717	2.57638	5.28578	0	0	0	0	80	118	31.7428	228.2	IRN	0.0301248	0.0434453	3.01248	4.34453	1	1
female	2	47	2	8	0	1	1.48436	3.15854	0.878362	5.04529	0	0	0	0	72	102	27.4006	77.8	IRN	0.0130757	0.0168778	1.30757	1.68778	1	1
female	2	52	2	8	0	1	1.00854	3.59713	1.4677	5.27803	0	0	0	0	62	103	20.9508	130	IRN	0.0230925	0.0239916	2.30925	2.39916	1	1
female	2	51	2	8	0	1	1.17922	2.22965	1.17868	3.94882	1	0	0	0	72	102	24.1082	104.4	IRN	0.0452421	0.0227693	4.52421	2.27693	1	1
female	2	42	2	1	0	1	1.02406	2.58083	1.77818	4.41947	0	0	0	0	82	118	31.3216	157.5	IRN	0.0090284	0.013976	0.90284	1.3976	1	1
female	2	42	1	1	0	1	1.11974	3.01269	1.50721	4.82289	0	0	0	0	58	87	28.3326	133.5	IRN	0.0054645	0.0066898	0.54645	0.66898	1	1
female	2	40	2	8	0	1	1.18956	2.85339	1.5106	4.73497	0	0	0	0	80	119	31.1715	133.8	IRN	0.006488	0.0092777	0.6488	0.92777	1	1
female	2	54	2	1	0	1	1.44299	2.13604	1.44512	4.24104	0	0	0	0	75	118	34.537	128	IRN	0.0303594	0.0579553	3.03594	5.79553	1	1
female	2	43	2	8	0	1	1.51281	1.62349	0.881749	3.54023	0	0	0	0	73	110	32.3791	78.1	IRN	0.0072048	0.0146447	0.72048	1.46447	1	1
female	2	56	2	8	0	1	0.949062	4.19035	3.70086	6.8348	1	0	0	0	86	122	29.1233	327.8	IRN	0.162791	0.0628149	16.2791	6.28149	2	1
female	2	53	2	8	0	1	1.69124	3.61419	0.640143	5.59869	0	0	0	0	70	113	23.17	56.7	IRN	0.0331284	0.0345031	3.31284	3.45031	1	1
female	2	54	2	1	0	1	1.41713	3.43628	0.887394	5.25992	0	0	0	0	75	105	20.0173	78.6	IRN	0.0299508	0.0304493	2.99508	3.04493	1	1
female	2	61	2	8	0	2	0.886998	1.45333	1.23625	2.90666	0	0	0	0	60	102	32.8546	109.5	IRN	0.0389024	0.0859568	3.89024	8.59568	1	1
female	2	42	2	8	0	1	1.12232	3.48282	1.13577	5.12545	0	0	0	0	56	88	23.2712	100.6	IRN	0.0060805	0.005688	0.60805	0.5688	1	1
female	2	48	2	1	0	1	0.871482	1.92812	3.53038	4.41689	1	0	0	0	75	120	24.6711	312.7	IRN	0.0567247	0.024664	5.67247	2.4664	1	1
female	2	46	2	1	0	1	1.16887	3.25577	1.55238	5.1358	0	0	0	0	65	97	27.9342	137.5	IRN	0.0105512	0.0135781	1.05512	1.35781	1	1
female	2	42	2	1	0	1	0.967164	3.24698	1.44738	4.8772	0	0	0	0	80	112	27.993	128.2	IRN	0.0091357	0.0109781	0.91357	1.09781	1	1
female	2	45	2	1	0	1	0.87924	1.86761	1.98591	3.6566	0	0	0	0	76	117	34.2225	175.9	IRN	0.0088959	0.0214008	0.88959	2.14008	1	1
female	2	57	2	8	0	1	1.04216	2.53842	3.58119	5.22113	1	0	0	0	87	147	33.9875	317.2	IRN	0.20181	0.123215	20.181	12.3215	2	2
female	2	48	1	1	0	1	1.31808	2.80141	1.47843	4.79	0	0	0	0	102	132	19.0461	130.95	IRN	0.0244048	0.0258076	2.44048	2.58076	1	1
female	2	70	2	8	0	2	1.50764	4.2188	1.04771	6.2064	0	0	0	0	92	142	38.2827	92.8	IRN	0.308644	0.424722	30.8644	42.4722	3	3
female	2	60	2	8	0	2	1.58263	3.11923	1.35932	5.32457	1	0	0	0	92	132	26.1856	120.4	IRN	0.204572	0.10453	20.4572	10.453	2	2
female	2	47	2	1	0	1	1.04733	2.80633	1.30851	4.45309	0	0	0	0	70	105	26.8598	115.9	IRN	0.0119033	0.0175632	1.19033	1.75632	1	1
female	2	42	2	1	0	1	1.0163	2.61858	0.843363	4.02123	0	0	0	0	61	90	30.8314	74.7	IRN	0.0046088	0.0077807	0.46088	0.77807	1	1
female	2	43	2	1	0	1	1.06285	2.13293	1.40673	3.84021	0	0	0	0	82	112	31.057	124.6	IRN	0.0081502	0.0145474	0.81502	1.45474	1	1
female	2	58	2	8	0	1	1.34731	3.28732	1.3819	5.26768	0	0	0	0	60	91	29.126	122.4	IRN	0.0350879	0.0487146	3.50879	4.87146	1	1
female	2	49	2	1	0	1	1.54901	3.07062	1.19448	5.16683	1	0	0	0	71	116	26.4687	105.8	IRN	0.0701779	0.0271487	7.01779	2.71487	1	1
female	2	44	2	1	0	1	1.04474	2.39308	2.58315	4.62118	1	0	0	0	68	108	27.7498	228.8	IRN	0.0369978	0.0139461	3.69978	1.39461	1	1
female	2	45	2	1	0	1	1.33179	2.95838	0.807235	4.65997	0	0	0	0	90	107	31.1715	71.5	IRN	0.0096008	0.0158334	0.96008	1.58334	1	1
female	2	58	2	8	0	1	0.899928	2.64393	1.88317	4.40654	1	0	0	0	70	107	37.4844	166.8	IRN	0.106788	0.0787394	10.6788	7.87394	2	1
female	2	48	2	8	0	1	1.53608	2.42412	0.979972	4.40913	0	0	0	0	60	93	24.3083	86.8	IRN	0.010755	0.0145801	1.0755	1.45801	1	1
female	2	57	2	8	0	1	1.61625	1.83399	1.22384	4.01089	0	0	0	0	92	142	19.472	108.4	IRN	0.0559288	0.0779704	5.59288	7.79704	1	1
female	2	59	2	8	0	1	2.11018	2.6672	0.833202	5.15907	1	0	0	0	73	113	22.804	73.8	IRN	0.14727	0.0667941	14.727	6.67941	2	1
female	2	63	2	8	0	2	1.17663	3.70005	1.23738	5.44353	0	0	0	0	92	142	24.8417	109.6	IRN	0.12955	0.160877	12.955	16.0877	2	2
female	2	49	2	1	0	1	1.39903	1.73417	1.39657	3.77297	0	0	0	0	66	94	26.8101	123.7	IRN	0.0106371	0.0181329	1.06371	1.81329	1	1
female	2	40	2	1	0	1	1.18697	2.67599	1.08497	4.36	0	0	0	0	60	88	22.1446	96.1	IRN	0.0030524	0.0034453	0.30524	0.34453	1	1
female	2	64	1	8	0	2	2.09725	2.33671	0.888523	4.84099	0	0	0	0	72	112	17.313	78.7	IRN	0.0851567	0.0955085	8.51567	9.55085	1	1
female	2	50	2	1	0	1	1.24128	2.86322	2.87218	5.42026	0	0	0	0	80	110	30.3604	254.4	IRN	0.0205995	0.0279214	2.05995	2.79214	1	1
female	2	43	2	8	0	1	1.19732	3.15906	2.5538	5.52628	0	0	0	0	71	97	25.3982	226.2	IRN	0.0097243	0.0088128	0.97243	0.88128	1	1
female	2	46	2	4	0	1	0.98268	2.39102	1.27803	3.95917	0	0	0	0	55	88	26.26	113.2	IRN	0.0065379	0.0107691	0.65379	1.07691	1	1
female	2	56	2	1	0	1	1.70935	1.64883	0.470793	3.57385	1	0	0	0	82	122	27.3659	41.7	IRN	0.0899492	0.059899	8.99492	5.9899	1	1
female	2	41	2	1	0	1	1.13008	4.4474	1.01723	6.04348	0	0	0	0	70	101	29.3848	90.1	IRN	0.0084352	0.0075521	0.84352	0.75521	1	1
female	2	49	2	8	0	1	0.987852	3.49369	1.9701	5.38405	0	0	0	0	40	72	27.054	174.5	IRN	0.010477	0.0120567	1.0477	1.20567	1	1
female	2	48	2	1	0	1	1.49212	3.51696	2.28058	6.05383	0	0	0	0	70	107	35.0174	202	IRN	0.0209802	0.0269554	2.09802	2.69554	1	1
female	2	63	1	8	0	2	1.28266	5.37216	1.6856	7.42699	0	0	0	0	80	116	34.012	149.3	IRN	0.116992	0.133808	11.6992	13.3808	2	2
female	2	56	1	8	0	1	0.89217	3.27853	1.79059	4.99098	0	0	0	0	92	122	32.7837	158.6	IRN	0.0416526	0.069337	4.16526	6.9337	1	1
female	2	55	2	1	0	1	0.95682	2.93252	1.25883	4.46602	0	0	0	0	74	114	18.6678	111.5	IRN	0.0276282	0.0348117	2.76282	3.48117	1	1
female	2	59	2	1	0	1	1.04216	3.52575	0.714657	4.8953	0	0	0	0	80	120	29.2387	63.3	IRN	0.058973	0.0879467	5.8973	8.79467	1	1
female	2	43	2	8	0	1	1.33179	2.54049	0.545307	4.12208	0	0	0	0	85	125	23.3819	48.3	IRN	0.0113898	0.0143908	1.13898	1.43908	1	1
female	2	48	2	1	0	1	1.04216	2.83322	0.961908	4.31603	0	0	0	0	72	102	32.1928	85.2	IRN	0.0124282	0.0223668	1.24282	2.23668	1	1
female	2	55	2	1	0	1	1.22318	3.45128	1.90462	5.54697	0	0	0	0	72	92	24.3985	168.7	IRN	0.0236011	0.0278513	2.36011	2.78513	1	1
female	2	63	2	1	0	2	0.796488	2.52083	2.59783	4.5074	0	0	0	0	72	104	25.6401	230.1	IRN	0.0652992	0.0925627	6.52992	9.25627	1	1
female	2	42	2	1	0	1	1.21283	3.39904	2.20494	5.62196	0	0	0	0	60	95	32.1217	195.3	IRN	0.0080628	0.0090223	0.80628	0.90223	1	1
female	2	51	2	1	0	1	1.09129	3.28008	0.878362	4.77376	0	0	0	0	70	100	22.5405	77.8	IRN	0.0171167	0.0209132	1.71167	2.09132	1	1
female	2	48	2	8	0	1	1.09388	2.78771	1.68785	4.6548	1	0	0	0	80	113	36.6001	149.5	IRN	0.0528993	0.0317887	5.28993	3.17887	1	1
female	2	52	2	1	0	1	1.11974	2.70754	0.987875	4.27983	0	0	0	0	62	92	27.9909	87.5	IRN	0.0152701	0.0242754	1.52701	2.42754	1	1
female	2	60	1	8	0	2	1.76365	2.89115	0.60966	4.93409	0	0	0	0	80	116	33.6728	54	IRN	0.0579399	0.09732	5.79399	9.732	1	1
female	2	43	2	1	0	1	1.30593	3.20354	0.825299	4.88754	0	0	0	0	75	124	27.9959	73.1	IRN	0.0138324	0.0166029	1.38324	1.66029	1	1
female	2	47	2	8	0	1	1.35765	1.91002	0.702238	3.58937	0	0	0	0	70	110	29.9199	62.2	IRN	0.0105025	0.0213911	1.05025	2.13911	1	1
female	2	47	2	8	0	1	1.15594	2.73702	0.850137	4.28242	0	0	0	0	76	92	32.2893	75.3	IRN	0.0089226	0.0163679	0.89226	1.63679	1	1
female	2	42	2	1	0	1	1.20508	3.11303	0.966424	4.76083	0	0	0	0	80	106	25.5307	85.6	IRN	0.0078403	0.0088946	0.78403	0.88946	1	1
female	2	51	2	8	0	1	1.0163	2.77892	1.50383	4.48412	1	0	0	0	90	115	25.54	133.2	IRN	0.0641444	0.0302108	6.41444	3.02108	1	1
female	2	55	2	8	0	1	1.18439	3.84383	1.39206	5.66593	0	0	0	0	95	150	29.4867	123.3	IRN	0.0642533	0.0876268	6.42533	8.76268	1	1
female	2	50	2	8	0	1	1.30076	2.34085	1.48351	4.32121	1	0	0	0	100	132	21.6284	131.4	IRN	0.0735806	0.0319562	7.35806	3.19562	1	1
female	2	64	2	1	0	2	0.967164	3.34422	1.72624	5.10218	1	0	0	0	72	102	31.1592	152.9	IRN	0.188299	0.111382	18.8299	11.1382	2	2
female	2	67	2	8	0	2	1.62918	5.39853	2.57073	8.20538	1	0	0	0	80	110	29.0229	227.7	IRN	0.40137	0.180605	40.137	18.0605	3	2
female	2	64	2	8	0	2	0.94389	2.96769	2.53122	5.07115	0	0	0	0	75	155	29.2011	224.2	IRN	0.161727	0.230279	16.1727	23.0279	2	2
female	2	45	2	1	0	1	1.29041	0.964578	1.05561	2.73857	0	0	0	0	72	112	34.6343	93.5	IRN	0.0063129	0.0196747	0.63129	1.96747	1	1
female	2	45	2	4	0	1	1.21801	3.20819	1.08045	4.92116	0	0	0	0	65	115	32.8724	95.7	IRN	0.0120183	0.0196457	1.20183	1.96457	1	1
female	2	40	1	4	0	1	1.39385	2.4748	1.77253	4.68066	0	0	0	0	56	83	25.3416	157	IRN	0.0030385	0.0035019	0.30385	0.35019	1	1
female	2	47	2	8	0	1	0.884412	2.06466	1.47673	3.62557	1	0	0	0	70	104	37.8787	130.8	IRN	0.0307505	0.0247905	3.07505	2.47905	1	1
female	2	40	2	1	0	1	0.630984	2.29533	1.80301	3.75229	0	0	0	0	70	110	26.4948	159.7	IRN	0.0039856	0.0064396	0.39856	0.64396	1	1
female	2	60	2	8	0	2	1.46626	1.99743	1.10981	3.9721	1	0	0	0	88	128	39.6551	98.3	IRN	0.157065	0.135792	15.7065	13.5792	2	2
female	2	40	2	1	0	1	1.23094	1.90899	0.693206	3.45748	0	0	0	0	82	112	25.0818	61.4	IRN	0.0037937	0.0063654	0.37937	0.63654	1	1
female	2	47	2	8	0	1	0.94389	3.48231	2.79089	5.70472	0	0	0	0	100	132	34.8702	247.2	IRN	0.0271392	0.0383446	2.71392	3.83446	1	1
female	2	58	2	1	0	1	1.20508	2.54256	1.0432	4.22552	0	0	0	0	45	75	28.477	92.4	IRN	0.0225348	0.0366696	2.25348	3.66696	1	1
female	2	69	2	8	0	2	1.42747	2.89011	1.37399	4.94702	0	0	0	0	70	115	23.38	121.7	IRN	0.183521	0.224023	18.3521	22.4023	2	2
female	2	46	2	1	0	1	0.959406	1.76727	1.34125	3.34111	0	0	0	0	62	100	23.3219	118.8	IRN	0.0069959	0.0123221	0.69959	1.23221	1	1
female	2	54	2	1	0	1	1.48436	3.07217	1.09513	5.05822	0	0	0	0	70	100	26.1742	97	IRN	0.0263725	0.03327	2.63725	3.327	1	1
female	2	51	2	1	0	1	1.43264	3.15337	0.957392	5.0246	0	0	0	0	70	96	27.5487	84.8	IRN	0.0168686	0.0226641	1.68686	2.26641	1	1
female	2	50	2	8	0	1	1.09129	4.01399	1.95769	6.00211	0	0	0	0	67	103	21.3746	173.4	IRN	0.0208154	0.0184472	2.08154	1.84472	1	1
female	2	66	1	8	0	2	0.998196	3.14458	1.97575	5.04787	1	0	0	0	60	106	26.8366	175	IRN	0.245766	0.138904	24.5766	13.8904	2	2
female	2	42	2	1	0	1	1.40678	4.90668	1.44286	6.97444	0	0	0	0	92	117	33.5847	127.8	IRN	0.0184153	0.0148574	1.84153	1.48574	1	1
female	2	56	1	8	0	1	0.961992	3.31008	1.88543	5.1358	0	0	0	0	75	115	27.343	167	IRN	0.0381239	0.0531444	3.81239	5.31444	1	1
female	2	52	1	8	0	1	1.08095	0.877171	2.29639	3.0101	0	0	0	0	70	110	22.6529	203.4	IRN	0.0158833	0.0286634	1.58833	2.86634	1	1
female	2	47	2	1	0	1	1.33955	2.41894	0.517082	3.99537	0	0	0	0	72	102	29.2428	45.8	IRN	0.0100148	0.0179377	1.00148	1.79377	1	1
female	2	45	2	8	0	1	1.23869	2.45049	1.71834	4.47637	0	0	0	0	80	130	25.4366	152.2	IRN	0.0142449	0.0204418	1.42449	2.04418	1	1
female	2	46	2	1	0	1	0.987852	4.2219	2.02317	6.13658	0	0	0	0	66	107	28.5523	179.2	IRN	0.0165696	0.0168412	1.65696	1.68412	1	1
female	2	47	2	1	0	1	1.11198	2.05897	0.789171	3.53248	1	0	0	0	70	100	27.2048	69.9	IRN	0.0278761	0.0161357	2.78761	1.61357	1	1
female	2	47	1	1	0	1	0.946476	2.44067	2.35509	4.46602	0	0	0	0	70	118	36.2775	208.6	IRN	0.0152513	0.0307447	1.52513	3.07447	1	1
female	2	40	2	1	0	1	0.863724	3.5423	2.15752	5.3944	0	0	0	0	80	133	36.6472	191.1	IRN	0.0105977	0.0152845	1.05977	1.52845	1	1
female	2	64	1	8	0	2	1.5878	3.29767	0.834331	5.26768	0	0	0	0	72	104	25.5434	73.9	IRN	0.0802829	0.101481	8.02829	10.1481	1	2
female	2	42	1	1	0	1	1.43006	2.96097	0.51934	4.62894	0	0	0	0	75	100	20.8385	46	IRN	0.0066979	0.006649	0.66979	0.6649	1	1
female	2	42	2	1	0	1	0.793902	2.526	2.23655	4.34448	0	0	0	0	72	92	26.8656	198.1	IRN	0.0052626	0.0070236	0.52626	0.70236	1	1
female	2	61	2	1	0	2	1.06802	1.14353	2.20607	3.22216	1	0	0	0	65	97	30.6917	195.4	IRN	0.0998124	0.0754303	9.98124	7.54303	1	1
female	2	46	2	1	0	1	1.02147	2.27775	2.62041	4.49964	0	0	0	0	90	115	25.7395	232.1	IRN	0.0125941	0.0178972	1.25941	1.78972	1	1
female	2	49	2	1	0	1	1.38351	2.85081	1.44851	4.89788	0	0	0	0	50	85	26.2451	128.3	IRN	0.0118362	0.0150229	1.18362	1.50229	1	1
female	2	49	1	8	0	1	1.21025	5.01219	2.07623	7.17356	0	0	0	0	78	114	21.5888	183.9	IRN	0.0349965	0.0223692	3.49965	2.23692	1	1
female	2	40	2	8	0	1	1.39903	2.94752	1.27125	4.92892	0	0	0	0	80	112	26.5505	112.6	IRN	0.0059617	0.0067289	0.59617	0.67289	1	1
female	2	66	1	8	0	2	1.16111	3.48696	1.88317	5.51077	0	0	0	0	92	142	30.6501	166.8	IRN	0.179992	0.246141	17.9992	24.6141	2	2
female	2	50	2	8	0	1	0.98268	3.45128	1.34577	5.05046	0	0	0	0	90	125	23.933	119.2	IRN	0.024799	0.0301609	2.4799	3.01609	1	1
female	2	41	2	1	0	1	1.48954	3.09234	2.81234	5.87022	0	0	0	0	70	110	37.4314	249.1	IRN	0.0096124	0.0122189	0.96124	1.22189	1	1
female	2	40	2	1	0	1	1.10939	3.99227	1.73979	5.89867	0	0	0	0	60	100	32.9224	154.1	IRN	0.0062724	0.0066614	0.62724	0.66614	1	1
female	2	42	1	4	0	1	1.1818	2.81202	0.737237	4.33155	0	0	0	0	67	89	19.7525	65.3	IRN	0.0049385	0.0051129	0.49385	0.51129	1	1
female	2	64	1	8	0	2	1.26455	3.86866	2.22978	6.15468	0	0	0	0	80	148	29.5868	197.5	IRN	0.168668	0.210455	16.8668	21.0455	2	2
female	2	41	2	1	0	1	1.03957	2.35119	1.59641	4.12208	0	0	0	0	60	92	28.7678	141.4	IRN	0.0039825	0.006134	0.39825	0.6134	1	1
female	2	45	2	8	0	1	1.24128	2.53221	0.625466	4.06002	0	0	0	0	70	100	22.6598	55.4	IRN	0.0071382	0.0102929	0.71382	1.02929	1	1
female	2	64	2	8	0	2	1.64728	3.6385	0.74514	5.62714	1	0	0	0	77	107	29.313	66	IRN	0.215188	0.115274	21.5188	11.5274	2	2
female	2	58	2	1	0	1	1.68866	2.57617	1.47222	4.93926	1	0	0	0	72	122	26.0749	130.4	IRN	0.147091	0.075175	14.7091	7.5175	2	1
female	2	40	2	1	0	1	1.33438	4.64911	2.28735	7.03133	0	0	0	0	82	118	22.8022	202.6	IRN	0.0128691	0.0066208	1.28691	0.66208	1	1
female	2	52	1	8	0	1	2.61445	0.873034	0.911103	3.90486	0	0	0	0	80	135	26.976	80.7	IRN	0.0300256	0.0511584	3.00256	5.11584	1	1
female	2	48	1	8	0	1	2.21103	1.59194	1.70705	4.58498	0	0	0	0	100	150	26.4264	151.2	IRN	0.0323666	0.0460123	3.23666	4.60123	1	1
female	2	64	1	8	0	2	1.76365	2.34292	0.9032	4.52033	0	0	0	0	80	130	21.266	80	IRN	0.105762	0.136163	10.5762	13.6163	2	2
female	2	60	1	8	0	2	1.9214	1.54229	3.0404	4.85651	0	0	0	0	70	117	26.3672	269.3	IRN	0.0581117	0.082695	5.81117	8.2695	1	1
female	2	53	1	8	0	1	2.46187	2.13914	1.46657	5.27285	0	0	0	0	75	125	27.6711	129.9	IRN	0.0380599	0.0487011	3.80599	4.87011	1	1
female	2	52	1	1	0	1	2.19293	1.22421	1.88882	4.28242	0	0	0	0	77	112	36.5894	167.3	IRN	0.0217537	0.045055	2.17537	4.5055	1	1
female	2	46	1	8	0	1	2.13345	2.98114	1.11319	5.62455	0	0	0	0	80	120	24.3119	98.6	IRN	0.0185655	0.0187982	1.85655	1.87982	1	1
female	2	42	1	1	0	1	1.72228	1.729	0.894168	3.8609	0	0	0	0	80	117	32.1978	79.2	IRN	0.00754	0.0141343	0.754	1.41343	1	1
female	2	53	1	1	0	1	2.07656	2.03001	1.64834	4.86168	0	0	0	0	80	100	39.5859	146	IRN	0.0226091	0.044215	2.26091	4.4215	1	1
female	2	47	1	1	0	1	1.97312	2.44118	0.660465	4.71686	1	0	0	0	90	110	35.1159	58.5	IRN	0.0452249	0.0253904	4.52249	2.53904	1	1
female	2	56	1	8	0	1	2.73599	2.77478	0.807235	5.88056	0	0	0	0	70	90	19.0882	71.5	IRN	0.0289895	0.0276214	2.89895	2.76214	1	1
female	2	44	2	8	0	1	0.80166	2.12052	2.94669	4.2669	0	0	0	0	65	105	27.3438	261	IRN	0.009405	0.0129549	0.9405	1.29549	1	1
female	2	42	2	8	0	1	1.18956	3.67212	2.12252	5.84436	0	0	0	0	70	110	29.7578	188	IRN	0.0115873	0.0112334	1.15873	1.12334	1	1
female	2	60	2	8	0	2	1.24128	3.54282	1.129	5.3013	1	0	0	0	80	130	25.3155	100	IRN	0.198086	0.0991505	19.8086	9.91505	2	1
female	2	41	2	8	0	1	0.80166	2.22396	0.95965	3.46524	0	0	0	0	85	132	28.441	85	IRN	0.0073639	0.0137939	0.73639	1.37939	1	1
female	2	47	2	8	0	1	1.65504	3.31008	1.45641	5.63748	0	0	0	0	90	140	28.8275	129	IRN	0.0309845	0.0366345	3.09845	3.66345	1	1
female	2	50	1	8	0	1	1.06026	3.37214	2.34832	5.50818	0	0	0	0	85	130	31.8359	208	IRN	0.0302625	0.0424114	3.02625	4.24114	1	1
female	2	41	2	1	0	1	1.18956	3.15492	1.15158	4.88754	0	0	0	0	65	100	26.986	102	IRN	0.0058717	0.0067728	0.58717	0.67728	1	1
female	2	42	2	8	0	1	1.65504	1.89295	0.44031	3.7497	1	0	0	0	80	120	27.7767	39	IRN	0.0268537	0.0128111	2.68537	1.28111	1	1
female	2	55	2	8	0	1	1.37058	3.43938	1.08384	5.32716	0	0	0	0	117	177	27.4077	96	IRN	0.0939974	0.130373	9.39974	13.0373	1	2
female	2	68	2	8	0	2	2.30154	2.48773	1.00481	5.24958	0	0	0	0	70	110	29.9688	89	IRN	0.156383	0.210198	15.6383	21.0198	2	2
female	2	53	2	8	0	1	1.06026	3.41352	3.18378	5.9478	0	0	0	0	95	140	23.6244	282	IRN	0.0567855	0.056458	5.67855	5.6458	1	1
female	2	50	2	8	0	1	1.13784	3.2325	2.19026	5.37888	1	0	0	0	80	105	32.0291	194	IRN	0.0581382	0.0268086	5.81382	2.68086	1	1
female	2	50	2	8	0	1	1.75848	3.82728	2.16768	6.5943	0	0	0	0	80	105	25.0401	192	IRN	0.0248433	0.0215027	2.48433	2.15027	1	1
female	2	52	2	1	0	1	1.62918	3.13423	1.56931	5.48232	0	0	0	0	70	110	26.2917	139	IRN	0.0273212	0.0319626	2.73212	3.19626	1	1
female	2	52	2	8	0	1	1.73262	3.2325	1.43383	5.63748	0	0	0	0	90	140	28.7201	127	IRN	0.0478145	0.0589035	4.78145	5.89035	1	1
female	2	68	2	8	0	2	1.8102	2.89632	1.37738	5.35302	0	0	0	0	70	110	21.9296	122	IRN	0.157992	0.181516	15.7992	18.1516	2	2
female	2	45	2	8	0	1	1.293	2.66875	0.60966	4.24104	0	0	0	0	90	127	22.7694	54	IRN	0.0126221	0.0175868	1.26221	1.75868	1	1
female	2	59	1	8	0	1	1.31886	2.52394	2.33703	4.9134	0	0	0	0	130	210	25.8876	207	IRN	0.231754	0.320341	23.1754	32.0341	2	3
female	2	62	2	8	0	2	1.75848	4.16346	1.53544	6.64602	0	0	0	0	90	140	26.0226	136	IRN	0.135696	0.146216	13.5696	14.6217	2	2
female	2	42	2	8	0	1	1.73262	3.43938	1.17416	5.71506	0	0	0	0	60	100	28.3531	104	IRN	0.0091489	0.0087177	0.91489	0.87177	1	1
female	2	70	2	8	0	2	1.31808	2.80141	1.47843	4.79	0	0	0	0	70	110	29.8053	130.95	IRN	0.187382	0.255154	18.7382	25.5154	2	2
female	2	60	2	8	0	2	1.21542	2.73082	0.75643	4.29276	0	0	0	0	90	150	20.2004	67	IRN	0.0884006	0.120097	8.84006	12.0097	1	2
female	2	57	2	8	0	1	1.26714	2.99459	2.43864	5.37888	0	0	0	0	70	110	31.0556	216	IRN	0.0426158	0.0620317	4.26158	6.20317	1	1
female	2	47	2	1	0	1	1.293	1.89812	0.76772	3.54282	0	0	0	0	60	100	22.5895	68	IRN	0.0085972	0.01385	0.85972	1.385	1	1
female	2	41	2	1	0	1	1.39644	2.63772	0.7903	4.3962	0	0	0	0	80	100	28.4024	70	IRN	0.0050774	0.0071354	0.50774	0.71354	1	1
female	2	59	2	8	0	1	1.5516	3.85314	0.89191	5.8185	0	0	0	0	90	120	21.8463	79	IRN	0.0688606	0.0730725	6.88606	7.30725	1	1
female	2	60	2	8	0	2	1.71452	2.82288	0.510308	4.77117	1	0	0	0	80	120	25.54	45.2	IRN	0.157909	0.0850168	15.7909	8.50168	2	1
female	2	52	2	8	0	1	1.4223	4.34448	1.86285	6.62016	0	0	0	0	90	160	31.3462	165	IRN	0.0835247	0.0906361	8.35247	9.06361	1	1
female	2	46	2	8	0	1	1.22835	4.18053	2.65541	6.62533	0	0	0	0	90	140	29.843	235.2	IRN	0.0351529	0.0333291	3.51529	3.33291	1	1
female	2	55	2	8	1	1	1.34472	3.54851	2.73105	6.14434	0	0	0	0	70	100	20.8247	241.9	IRN	0.0698497	0.0671074	6.98497	6.71074	1	1
female	2	45	2	1	0	1	1.35765	3.42076	2.14623	5.76161	0	0	0	0	80	130	35.2508	190.1	IRN	0.0201024	0.0286014	2.01024	2.86014	1	1
female	2	55	2	8	0	1	1.25162	2.43963	1.26787	4.27207	0	0	0	0	61	101	19.8178	112.3	IRN	0.0213125	0.0286474	2.13125	2.86474	1	1
female	2	52	2	8	0	1	1.70676	3.12906	2.1451	5.8185	0	0	0	0	75	105	24.3418	190	IRN	0.0269327	0.0275412	2.69327	2.75412	1	1
female	2	58	2	8	0	1	1.44816	3.57902	1.38867	5.66334	0	0	0	0	90	140	32.4661	123	IRN	0.0822776	0.118421	8.22776	11.8421	1	2
female	2	66	2	8	0	2	2.53428	3.43938	0.5645	6.23226	0	0	0	0	70	120	23.5804	50	IRN	0.145533	0.158652	14.5533	15.8652	2	2
female	2	64	2	8	1	2	1.78434	4.1738	1.21932	6.51672	0	0	0	0	85	125	29.3847	108	IRN	0.23103	0.272174	23.103	27.2174	2	2
female	2	52	2	8	0	1	1.30076	2.50997	0.995778	4.2669	1	0	0	0	80	110	31.2421	88.2	IRN	0.0630518	0.0370592	6.30518	3.70592	1	1
female	2	45	2	8	0	1	1.32145	3.56558	0.972069	5.33233	0	0	0	0	85	125	41.9143	86.1	IRN	0.0162739	0.0325626	1.62739	3.25626	1	1
female	2	43	2	1	0	1	1.23352	2.29482	0.861427	3.92296	0	0	0	0	90	110	28.9062	76.3	IRN	0.0080191	0.0129523	0.80191	1.29523	1	1
female	2	52	2	8	0	1	2.26275	3.43524	1.47109	6.3719	1	0	0	0	100	140	26.5255	130.3	IRN	0.163168	0.0552034	16.3168	5.52034	2	1
female	2	61	2	8	0	2	1.4223	2.71116	2.51541	5.28578	1	0	0	0	80	120	32.2551	222.8	IRN	0.189773	0.112288	18.9773	11.2288	2	2
female	2	50	2	8	0	1	1.65245	4.21259	1.74995	6.66671	0	0	0	0	60	100	30.0621	155	IRN	0.0230742	0.0229498	2.30742	2.29498	1	1
female	2	53	2	8	0	1	1.4404	3.35559	1.00142	5.25475	0	0	0	0	100	145	23.8948	88.7	IRN	0.0535027	0.0621405	5.35027	6.21405	1	1
female	2	67	2	8	0	2	1.00337	1.25214	1.4948	2.94028	1	0	0	0	95	165	26.2713	132.4	IRN	0.45872	0.350558	45.872	35.0558	3	3
female	2	57	2	8	0	1	1.16111	3.23664	1.96107	5.29613	0	0	0	0	95	145	38.1562	173.7	IRN	0.0739778	0.13267	7.39778	13.267	1	2
female	2	60	2	8	1	2	1.52057	2.78202	1.40673	4.94702	0	0	0	0	80	130	15.8221	124.6	IRN	0.145061	0.159373	14.5061	15.9373	2	2
female	2	63	2	8	0	2	1.93433	3.63592	0.750785	5.91418	0	0	0	0	70	110	23.6911	66.5	IRN	0.0869	0.0970752	8.69	9.70752	1	1
female	2	65	2	8	0	2	1.293	1.69383	1.03303	3.46007	0	0	0	0	80	120	23.833	91.5	IRN	0.0836779	0.130259	8.36779	13.0259	1	2
female	2	48	2	1	0	1	0.680118	0.919582	4.19085	3.51955	1	0	0	0	90	140	21.9076	371.2	IRN	0.0656436	0.0329443	6.56436	3.29443	1	1
female	2	43	2	1	0	1	1.23094	2.74116	1.24754	4.5436	0	0	0	0	100	140	28.0379	110.5	IRN	0.0172036	0.0228943	1.72036	2.28943	1	1
female	2	52	2	8	0	1	1.69383	2.77736	0.863685	4.86685	0	0	0	0	105	145	28.6917	76.5	IRN	0.0441247	0.0643361	4.41247	6.43361	1	1
female	2	45	2	8	0	1	2.76443	1.91157	1.17303	5.21338	0	0	0	0	100	140	20.5743	103.9	IRN	0.0210385	0.0210587	2.10385	2.10587	1	1
female	2	44	2	8	0	1	1.9757	3.27232	1.21142	5.80298	1	0	0	0	80	110	23.1911	107.3	IRN	0.0528882	0.0123804	5.28882	1.23804	1	1
female	2	40	2	1	0	1	2.33516	1.76417	1.27464	4.68325	0	0	0	0	80	120	25.0401	112.9	IRN	0.0065185	0.0075136	0.65185	0.75136	1	1
female	2	70	2	8	0	2	2.32999	2.59272	1.40786	5.56766	0	0	0	0	80	120	23.8281	124.7	IRN	0.226246	0.261712	22.6246	26.1712	2	2
female	2	56	2	8	0	1	2.992	2.58755	0.679658	5.89091	1	0	0	0	95	135	24.0344	60.2	IRN	0.168289	0.0682278	16.8289	6.82278	2	1
female	2	47	2	8	0	1	2.12569	2.59583	1.29383	5.31423	0	0	0	0	95	135	38.83	114.6	IRN	0.0260079	0.0462058	2.60079	4.62058	1	1
female	2	51	2	8	0	1	2.34809	2.26534	0.852395	5.00391	0	0	0	0	90	130	31.6456	75.5	IRN	0.0308535	0.0478761	3.08535	4.78761	1	1
female	2	57	2	8	0	1	2.09725	2.67548	1.93285	5.65817	0	0	0	0	80	100	27.3438	171.2	IRN	0.0380874	0.0475324	3.80874	4.75324	1	1
female	2	42	2	8	0	1	1.98088	1.40989	3.527	5.0065	0	0	0	0	90	130	23.2834	312.4	IRN	0.0135655	0.0133465	1.35655	1.33465	1	1
female	2	56	2	8	0	1	2.68427	3.91003	2.258	7.6287	0	0	0	0	95	145	26.0375	200	IRN	0.0995266	0.0851883	9.95266	8.51883	1	1
female	2	59	2	8	0	1	2.07914	2.58238	1.54899	5.37112	0	0	0	0	90	130	32.6794	137.2	IRN	0.0747284	0.112432	7.47284	11.2432	1	2
female	2	57	2	8	0	1	2.19293	2.7484	1.7793	5.75644	0	0	0	0	110	190	31.139	157.6	IRN	0.162626	0.225815	16.2626	22.5815	2	2
female	2	58	2	8	0	1	1.99122	3.96175	2.30316	7.00806	1	0	0	0	70	100	28.0843	204	IRN	0.148529	0.0550638	14.8529	5.50638	2	1
female	2	56	2	8	0	1	2.1981	2.72564	2.68702	6.15468	0	0	0	0	80	110	32.5667	238	IRN	0.0425779	0.0562432	4.25779	5.62432	1	1
female	2	56	2	8	0	1	2.3274	1.60332	1.8064	4.75824	0	0	0	0	90	130	27.0062	160	IRN	0.0454952	0.067928	4.54952	6.7928	1	1
female	2	57	2	8	0	1	3.1032	1.74814	0.69998	5.172	0	0	0	0	85	105	29.5661	62	IRN	0.0378236	0.0548428	3.78236	5.48428	1	1
female	2	49	2	8	0	1	1.91364	3.14975	3.17249	6.51672	0	0	0	0	90	167	34.7866	281	IRN	0.0780817	0.0909315	7.80817	9.09315	1	1
female	2	52	2	8	0	1	1.91364	2.41532	1.21932	4.88754	0	0	0	0	95	140	34.1542	108	IRN	0.0406159	0.0691314	4.06159	6.91314	1	1
female	2	42	2	1	0	1	2.1981	1.76882	1.21932	4.5255	0	0	0	0	60	100	24.7238	108	IRN	0.006502	0.0076486	0.6502	0.76486	1	1
female	2	46	2	8	0	1	2.43084	3.1394	2.40477	6.67188	0	0	0	0	95	135	32.9966	213	IRN	0.0323764	0.0336282	3.23764	3.36282	1	1
female	2	66	2	8	0	2	1.91364	4.01864	2.51767	7.08564	1	0	0	0	80	110	26.2295	223	IRN	0.319805	0.145244	31.9805	14.5244	3	2
female	2	60	2	8	0	2	1.81279	2.95735	1.77479	5.58317	0	0	0	0	80	140	29.5858	157.2	IRN	0.0932605	0.128666	9.32605	12.8666	1	2
female	2	42	2	1	0	1	2.21879	1.51953	0.905458	4.15312	0	0	0	0	70	100	22.4561	80.2	IRN	0.0058429	0.0070482	0.58429	0.70482	1	1
female	2	66	2	8	0	2	1.71452	2.54152	1.00594	4.71686	1	0	0	0	90	170	24.0346	89.1	IRN	0.498951	0.313564	49.8951	31.3564	3	3
female	2	62	2	8	0	2	2.71013	1.96536	0.80159	5.0427	0	0	0	0	80	100	19.8992	71	IRN	0.0593819	0.0686526	5.93819	6.86526	1	1
female	2	41	2	8	0	1	1.96795	1.91105	1.57495	4.60049	0	0	0	0	80	120	30.3302	139.5	IRN	0.0080819	0.0115568	0.80819	1.15568	1	1
female	2	46	2	1	0	1	2.3274	1.6928	0.431278	4.21777	0	0	0	0	70	100	21.1927	38.2	IRN	0.0087929	0.0114684	0.87929	1.14684	1	1
female	2	48	2	1	0	1	1.51022	2.11793	1.7443	4.42723	1	0	0	0	70	110	26.3535	154.5	IRN	0.04737	0.0215414	4.737	2.15414	1	1
female	2	55	2	8	0	1	3.21181	2.42256	1.01158	6.09779	0	0	0	0	70	90	19.5717	89.6	IRN	0.0254703	0.0234579	2.54703	2.34579	1	1
female	2	46	2	1	0	1	2.53169	2.88029	2.24784	6.44173	0	0	0	0	70	110	27.6888	199.1	IRN	0.0189931	0.0173411	1.89931	1.73411	1	1
female	2	53	2	8	0	1	2.65841	1.91209	1.11545	5.08149	0	0	0	0	70	90	20.371	98.8	IRN	0.0199035	0.0210563	1.99035	2.10563	1	1
female	2	40	2	1	0	1	2.07656	1.16111	0.581435	3.50403	0	0	0	0	100	120	19.428	51.5	IRN	0.0045379	0.0060765	0.45379	0.60765	1	1
female	2	45	2	8	0	1	2.12828	4.59636	3.07991	8.13556	0	0	0	0	100	140	39.103	272.8	IRN	0.0458555	0.0396434	4.58555	3.96434	1	1
female	2	55	2	8	0	1	1.20249	1.33334	2.03446	3.46783	0	0	0	0	100	140	25.3155	180.2	IRN	0.0351681	0.06582	3.51681	6.582	1	1
female	2	44	2	1	0	1	1.86192	1.43782	1.37738	3.93072	0	0	0	0	60	100	35.5469	122	IRN	0.0077813	0.0156096	0.77813	1.56096	1	1
female	2	67	2	8	0	2	1.98605	2.53842	0.995778	4.98064	0	0	0	0	70	120	20.2395	88.2	IRN	0.149926	0.175214	14.9926	17.5214	2	2
female	2	42	2	8	0	1	2.49549	2.40653	0.978843	5.35043	0	0	0	0	70	110	33.0642	86.7	IRN	0.010056	0.0126536	1.0056	1.26536	1	1
female	2	57	2	1	0	1	2.64031	1.87175	0.746269	4.85392	0	0	0	0	102	181	23.0623	66.1	IRN	0.121044	0.16111	12.1044	16.111	2	2
female	2	54	2	8	0	1	2.57307	3.11044	1.13013	6.20123	0	0	0	0	110	155	30.3005	100.1	IRN	0.0846569	0.0974846	8.46569	9.74846	1	1
female	2	70	2	8	0	2	2.30671	3.09027	1.26448	5.97625	1	0	0	0	100	165	20.5457	112	IRN	0.698621	0.421668	69.8621	42.1668	3	3
female	2	51	2	8	0	1	3.26353	3.42386	1.4056	7.33131	0	0	0	0	75	100	19.052	124.5	IRN	0.0306446	0.018784	3.06446	1.8784	1	1
female	2	69	2	8	0	2	2.67134	2.85236	1.27577	6.10813	1	0	0	0	85	145	29.9264	113	IRN	0.57184	0.361764	57.184	36.1764	3	3
female	2	42	2	8	0	1	2.04294	1.46264	0.600628	3.78073	0	0	0	0	50	80	33.121	53.2	IRN	0.0035236	0.006897	0.35236	0.6897	1	1
female	2	51	2	1	0	1	2.89115	1.62246	1.43157	5.16941	0	0	0	0	90	125	27.0204	126.8	IRN	0.0293004	0.0379604	2.93004	3.79604	1	1
female	2	67	2	8	0	2	2.89632	2.1981	0.73385	5.4306	0	0	0	0	70	110	24.4034	65	IRN	0.137747	0.165372	13.7747	16.5372	2	2
female	2	57	2	8	0	1	1.5516	2.24465	1.70479	4.57722	0	0	0	0	120	170	26.5021	151	IRN	0.0969595	0.147469	9.69595	14.7469	1	2
female	2	53	2	8	0	1	2.37912	4.43758	1.49028	7.4994	0	0	0	0	80	120	22.3543	132	IRN	0.0558091	0.0381666	5.58091	3.81666	1	1
female	2	52	2	8	0	1	2.74116	3.12389	1.25319	6.43914	0	0	0	0	110	140	31.4062	111	IRN	0.0568978	0.0637609	5.68978	6.37609	1	1
female	2	52	2	8	0	1	2.68944	1.66538	0.59837	4.62894	0	0	0	0	80	100	24.8591	53	IRN	0.0189921	0.0255485	1.89921	2.55485	1	1
female	2	45	2	1	0	1	2.01708	2.4748	0.72256	4.82289	0	0	0	0	70	100	30.3302	64	IRN	0.0087616	0.0134012	0.87616	1.34012	1	1
female	2	61	2	8	0	2	1.699	3.09441	1.66753	5.55731	0	0	0	0	80	130	23.3377	147.7	IRN	0.0898905	0.106336	8.98905	10.6336	1	2
female	2	57	2	8	0	1	1.64211	3.97158	2.44541	6.73394	0	0	0	0	90	135	26.5021	216.6	IRN	0.081548	0.0834357	8.1548	8.34357	1	1
female	2	57	2	8	0	1	1.75848	3.34628	1.16287	5.63748	0	0	0	0	67	100	26.0192	103	IRN	0.0379439	0.0458878	3.79439	4.58878	1	1
female	2	43	2	8	0	1	2.37912	2.95321	0.72256	5.66334	0	0	0	0	75	105	32.8731	64	IRN	0.0118276	0.0134818	1.18276	1.34818	1	1
female	2	70	2	8	0	2	2.12052	2.15155	2.52896	5.4306	0	0	0	0	80	120	26.3779	224	IRN	0.223638	0.27296	22.3638	27.2961	2	2
female	2	45	2	1	0	1	1.95243	2.61445	1.55238	5.27803	0	0	0	0	70	110	26.0584	137.5	IRN	0.01201	0.0140905	1.201	1.40905	1	1
female	2	62	2	8	1	2	1.54643	3.28784	1.63479	5.58317	0	0	0	0	70	90	17.6693	144.8	IRN	0.107041	0.109215	10.7041	10.9215	2	2
female	2	76	2	8	0	2	1.69642	1.9426	1.11094	4.14794	0	0	0	0	100	160	21.4573	98.4	IRN	0.493444	0.573385	49.3444	57.3385	3	3
female	2	46	2	1	0	1	3.067	1.16267	0.499018	4.45826	0	0	0	0	60	90	17.8969	44.2	IRN	0.0077369	0.0084437	0.77369	0.84437	1	1
female	2	47	2	1	0	1	1.85158	2.37757	1.27916	4.81513	0	0	0	0	80	110	32.0291	113.3	IRN	0.0143368	0.0229332	1.43368	2.29332	1	1
female	2	40	2	8	0	1	1.90588	2.49601	0.489986	4.62635	0	0	0	0	80	100	25.4767	43.4	IRN	0.0042421	0.0050256	0.42421	0.50256	1	1
female	2	69	2	8	1	2	1.71969	2.42981	1.39093	4.78669	0	0	0	0	60	85	18.9745	123.2	IRN	0.199144	0.22721	19.9143	22.721	2	2
female	2	45	2	8	0	1	2.12828	2.35585	2.19026	5.48749	0	0	0	0	70	110	29.0487	194	IRN	0.0127049	0.0156155	1.27049	1.56155	1	1
female	2	51	2	8	0	1	1.83089	1.67831	1.56366	4.22552	0	0	0	0	120	160	27.2305	138.5	IRN	0.0441049	0.0720549	4.41049	7.20549	1	1
female	2	69	2	8	0	2	2.41015	4.19811	1.32996	7.21753	0	0	0	0	80	140	23.1385	117.8	IRN	0.303879	0.305486	30.3879	30.5486	3	3
female	2	46	2	1	0	1	1.67573	2.61134	1.0511	4.76858	0	0	0	0	80	100	29.0698	93.1	IRN	0.0101515	0.0149561	1.01515	1.49561	1	1
female	2	48	2	8	0	1	2.35585	2.86943	1.09739	5.72799	0	0	0	0	80	130	21.2204	97.2	IRN	0.0296434	0.0266612	2.96434	2.66612	1	1
female	2	52	2	1	0	1	2.54204	2.82546	0.944973	5.8004	1	0	0	0	60	100	25.0657	83.7	IRN	0.0737907	0.0257074	7.37907	2.57074	1	1
female	2	45	2	8	0	1	4.1014	2.15414	0.649175	6.55292	0	0	0	0	80	120	22.6562	57.5	IRN	0.0205007	0.0152644	2.05007	1.52644	1	1
female	2	60	2	8	0	2	1.52574	2.77167	3.02685	5.68403	0	0	0	0	80	120	23.8728	268.1	IRN	0.0696464	0.081607	6.96464	8.1607	1	1
female	2	41	2	1	0	1	1.99381	1.69486	0.534017	3.93331	0	0	0	0	60	90	21.0962	47.3	IRN	0.0036169	0.0044373	0.36169	0.44373	1	1
female	2	41	2	1	0	1	1.70417	2.13914	0.952876	4.27983	0	0	0	0	80	140	26.2222	84.4	IRN	0.0110101	0.0149824	1.10101	1.49824	1	1
female	2	43	2	1	0	1	1.60332	2.28085	1.96446	4.7841	0	0	0	0	80	120	29.8233	174	IRN	0.0124222	0.0163471	1.24222	1.63471	1	1
female	2	46	2	8	0	1	2.28344	2.23224	0.614176	4.79703	0	0	0	0	100	180	35.3386	54.4	IRN	0.0465347	0.0857021	4.65347	8.57021	1	1
female	2	80	2	8	0	2	2.56273	2.4205	1.43383	5.64007	0	0	0	0	90	170	31.6456	127	IRN	0.663869	0.763923	66.3869	76.3923	3	3
female	2	47	2	1	0	1	1.63435	1.43988	1.13577	3.59454	0	0	0	0	60	90	20.1348	100.6	IRN	0.0072143	0.0105298	0.72143	1.05298	1	1
female	2	48	2	8	0	1	2.14121	4.02175	2.07059	7.1115	0	0	0	0	70	90	21.5844	183.4	IRN	0.0198818	0.0125991	1.98818	1.25991	1	1
female	2	41	2	1	0	1	2.06621	0.723046	2.58767	3.97468	0	0	0	0	80	110	24.0238	229.2	IRN	0.0054871	0.0074602	0.54871	0.74602	1	1
female	2	62	2	8	0	2	1.9033	1.15336	1.21368	3.61264	0	0	0	0	90	130	25.0762	107.5	IRN	0.075528	0.123049	7.5528	12.3049	1	2
female	2	49	2	8	0	1	2.69461	3.31784	2.26929	7.05202	0	0	0	0	95	145	28.3987	201	IRN	0.0597073	0.0496568	5.97073	4.96568	1	1
female	2	50	2	8	1	1	2.17224	2.95114	0.986746	5.57542	0	0	0	0	70	110	36.447	87.4	IRN	0.055342	0.0873829	5.5342	8.73829	1	1
female	2	46	2	8	0	1	1.67056	2.90873	1.63253	5.32716	0	0	0	0	90	120	30.3302	144.6	IRN	0.0171826	0.0230111	1.71826	2.30111	1	1
female	2	43	2	1	0	1	1.51281	0.0480996	9.41812	5.87539	1	0	0	0	70	110	29.3847	834.2	IRN	0.0470367	0.0131735	4.70367	1.31735	1	1
female	2	40	2	1	0	1	2.16707	2.98528	1.46544	5.82367	0	0	0	0	100	130	31.6406	129.8	IRN	0.0113673	0.0118847	1.13673	1.18847	1	1
female	2	47	2	8	0	1	2.30154	2.24206	1.26448	5.12287	0	0	0	0	90	120	28.0109	112	IRN	0.0187052	0.0243329	1.87052	2.43329	1	1
female	2	53	2	1	0	1	1.78951	2.87667	2.31219	5.7254	0	0	0	0	80	120	29.9199	204.8	IRN	0.0384098	0.0475836	3.84098	4.75836	1	1
female	2	52	2	8	0	1	1.88261	2.9708	2.37767	5.94263	0	0	0	0	80	110	29.0943	210.6	IRN	0.0302207	0.0347563	3.02207	3.47563	1	1
female	2	42	2	1	0	1	1.64987	1.55832	1.04094	3.68505	0	0	0	0	50	80	27.9421	92.2	IRN	0.0034282	0.0057217	0.34282	0.57217	1	1
female	2	53	2	8	0	1	1.76882	2.75668	2.69266	5.75902	0	0	0	0	70	115	28.229	238.5	IRN	0.0354791	0.0414492	3.54791	4.14492	1	1
female	2	50	2	8	1	1	2.60152	2.04966	0.583693	4.91857	1	0	0	0	100	160	21.0938	51.7	IRN	0.323779	0.134252	32.3779	13.4252	3	2
female	2	44	2	1	0	1	1.84899	2.71478	1.22045	5.12287	0	0	0	0	80	110	28.8644	108.1	IRN	0.0131037	0.0150853	1.31037	1.50853	1	1
female	2	41	2	1	0	1	2.0507	2.60979	0.659336	4.96253	0	0	0	0	75	105	25.8876	58.4	IRN	0.0066422	0.0072092	0.66422	0.72092	1	1
female	2	53	2	8	0	1	1.53608	2.25034	0.873846	4.18673	0	0	0	0	80	140	26.0584	77.4	IRN	0.0392186	0.0605757	3.92186	6.05757	1	1
female	2	52	2	1	0	1	2.14121	2.01191	1.60882	4.89013	0	0	0	0	100	160	24.3232	142.5	IRN	0.0575745	0.0738392	5.75745	7.38392	1	1
female	2	62	2	8	0	2	2.41791	3.51179	1.65963	6.68998	0	0	0	0	85	145	23.2335	147	IRN	0.146767	0.148041	14.6767	14.8041	2	2
female	2	52	2	8	0	1	2.7515	3.11044	1.46318	6.53224	1	0	0	0	90	120	25.1486	129.6	IRN	0.121098	0.0370017	12.1098	3.70017	2	1
female	2	64	2	8	0	2	3.01269	1.90795	0.740624	5.25992	0	0	0	0	65	95	17.1875	65.6	IRN	0.0703453	0.0735962	7.03453	7.35962	1	1
female	2	41	2	1	0	1	2.19293	3.57954	1.63028	6.51931	0	0	0	0	70	105	27.2999	144.4	IRN	0.0105284	0.0075939	1.05284	0.75939	1	1
female	2	41	2	1	0	1	2.8265	3.24284	1.05561	6.55292	0	0	0	0	82	115	25.3902	93.5	IRN	0.013013	0.008695	1.3013	0.8695	1	1
female	2	55	1	8	0	1	2.17483	2.91235	1.68673	5.85988	1	0	0	0	67	110	29.9452	149.4	IRN	0.0978629	0.0445859	9.78629	4.45859	1	1
female	2	41	2	1	0	1	2.11018	2.13759	1.18771	4.79186	0	0	0	0	70	95	41.1523	105.2	IRN	0.0051588	0.0102945	0.51588	1.02945	1	1
female	2	43	2	1	0	1	1.6447	1.43678	0.594983	3.35404	0	0	0	0	70	110	28.0843	52.7	IRN	0.006839	0.0125811	0.6839	1.25811	1	1
female	2	48	2	8	0	1	2.21103	2.99407	0.847879	5.59352	1	0	0	0	120	180	53.3983	75.1	IRN	0.215141	0.184548	21.5141	18.4548	2	2
female	2	60	2	8	0	2	1.67831	2.40601	1.53883	4.78927	0	0	0	0	80	130	25.7778	136.3	IRN	0.0703509	0.100273	7.03509	10.0273	1	2
female	2	41	2	8	0	1	2.06363	2.69823	1.11545	5.27285	0	0	0	0	80	100	32.4354	98.8	IRN	0.0065807	0.0082777	0.65807	0.82777	1	1
female	2	70	2	8	0	2	1.44557	2.02484	0.85804	3.86348	0	0	0	0	80	120	26.5643	76	IRN	0.195682	0.273798	19.5682	27.3798	2	2
female	2	49	2	1	1	1	2.16707	1.96588	1.68108	4.90306	0	0	0	0	60	100	26.5355	148.9	IRN	0.041245	0.0533275	4.1245	5.33275	1	1
female	2	60	2	8	0	2	2.06621	1.69642	1.11206	4.27207	1	0	0	0	80	110	23.5623	98.5	IRN	0.125885	0.0689613	12.5885	6.89613	2	1
female	2	45	2	1	0	1	2.15672	2.4267	0.692077	4.90047	0	0	0	0	70	100	27.1816	61.3	IRN	0.0089462	0.0120258	0.89462	1.20258	1	1
female	2	42	2	4	0	1	2.30413	2.35895	0.670626	4.97029	0	0	0	0	100	140	23.8751	59.4	IRN	0.016377	0.0166928	1.6377	1.66928	1	1
female	2	59	2	8	1	1	2.5498	2.98476	1.40448	6.17795	0	0	0	0	100	160	32.3939	124.4	IRN	0.267289	0.346509	26.7289	34.6509	2	3
female	2	48	2	1	0	1	2.80064	2.36878	1.02174	5.63748	0	0	0	0	70	100	32.8788	90.5	IRN	0.0166159	0.0220177	1.66159	2.20177	1	1
female	2	45	2	8	0	1	1.83865	2.05277	1.26561	4.47119	0	0	0	0	80	110	25.1532	112.1	IRN	0.0096706	0.0136588	0.96706	1.36588	1	1
female	2	52	2	8	0	1	2.29895	2.13242	1.03529	4.90564	0	0	0	0	90	135	28.9993	91.7	IRN	0.0373598	0.0543188	3.73598	5.43188	1	1
female	2	49	2	8	0	1	2.12828	2.80219	0.685303	5.24441	0	0	0	0	90	130	28.8597	60.7	IRN	0.0294556	0.0380931	2.94556	3.80931	1	1
female	2	54	2	8	0	1	1.77658	3.14302	0.991262	5.37371	1	0	0	0	80	100	29.1749	87.8	IRN	0.0821217	0.0362623	8.21217	3.62623	1	1
female	2	46	2	8	0	1	2.33257	2.34447	1.66753	5.44094	0	0	0	0	100	135	26.6062	147.7	IRN	0.0235276	0.0271546	2.35276	2.71546	1	1
female	2	42	2	8	0	1	2.15155	1.16318	0.921264	3.73677	0	0	0	0	65	100	19.6752	81.6	IRN	0.0051849	0.0063758	0.51849	0.63758	1	1
female	2	61	2	8	0	2	1.94726	0.912341	1.05674	3.3437	1	0	0	0	80	140	24.974	93.6	IRN	0.190656	0.128974	19.0656	12.8974	2	2
female	2	51	2	1	0	1	1.85675	2.66203	1.01384	4.98322	0	0	0	0	70	105	29.5525	89.8	IRN	0.0196379	0.0284389	1.96379	2.84389	1	1
female	2	64	2	8	0	2	1.67056	3.91986	1.85833	6.44173	0	0	0	0	90	155	25.3902	164.6	IRN	0.192583	0.213011	19.2583	21.3011	2	2
female	2	65	2	8	0	2	2.66099	2.43498	1.16513	5.62972	0	0	0	0	100	145	28.9461	103.2	IRN	0.156341	0.207133	15.6341	20.7133	2	2
female	2	42	2	8	0	1	2.25758	1.6447	2.02091	4.82806	0	0	0	0	60	95	29.1363	179	IRN	0.0064191	0.0081017	0.64191	0.81017	1	1
female	2	50	2	8	0	1	1.80761	2.96562	3.43329	6.34604	0	0	0	0	100	135	28.2143	304.1	IRN	0.0403708	0.0415404	4.03708	4.15404	1	1
female	2	51	2	8	0	1	2.25758	2.40653	0.668368	4.97029	0	0	0	0	65	105	22.8928	59.2	IRN	0.0195801	0.0231791	1.95801	2.31791	1	1
female	2	54	1	8	0	1	2.37136	3.60075	0.804977	6.34087	0	0	0	0	80	120	28.251	71.3	IRN	0.0482836	0.0501908	4.82836	5.01908	1	1
female	2	64	2	8	0	2	2.05587	2.20638	1.98591	5.172	0	0	0	0	80	120	21.6206	175.9	IRN	0.0998882	0.118324	9.98882	11.8324	1	2
female	2	44	2	1	0	1	2.86787	1.18335	0.741753	4.39103	0	0	0	0	80	120	26.3146	65.7	IRN	0.0130304	0.0168337	1.30304	1.68337	1	1
female	2	48	2	1	0	1	2.02225	1.67728	0.843363	4.08588	0	0	0	0	90	110	29.843	74.7	IRN	0.0136245	0.0241258	1.36245	2.41258	1	1
female	2	52	2	8	0	1	1.87226	2.53842	1.3119	5.01167	0	0	0	0	80	120	25.6627	116.2	IRN	0.0293857	0.0375738	2.93857	3.75738	1	1
female	2	49	2	1	0	1	1.5697	2.646	2.17784	5.21338	0	0	0	0	85	135	22.5086	192.9	IRN	0.0320374	0.0341802	3.20374	3.41802	1	1
female	2	41	1	1	0	1	2.42825	1.40368	1.13577	4.35224	0	0	0	0	70	110	19.6923	100.6	IRN	0.0061353	0.0063606	0.61353	0.63606	1	1
female	2	52	2	1	0	1	1.71193	2.04604	3.22217	5.23406	0	0	0	0	75	110	32.4619	285.4	IRN	0.0258741	0.0384331	2.58741	3.84331	1	1
female	2	47	2	1	0	1	1.92916	1.61522	0.696593	3.86348	0	0	0	0	80	130	24.974	61.7	IRN	0.0164013	0.0266648	1.64013	2.66648	1	1
female	2	52	1	8	0	1	1.5878	2.56428	1.90462	5.0246	0	0	0	0	80	105	26.0091	168.7	IRN	0.0226274	0.0289522	2.26274	2.89522	1	1
female	2	62	2	8	1	2	1.60849	2.65686	0.996907	4.72204	0	0	0	0	70	100	23.2446	88.3	IRN	0.109478	0.144347	10.9478	14.4347	2	2
female	2	50	2	1	0	1	1.66797	2.50325	1.21368	4.72721	0	0	0	0	90	120	20.8634	107.5	IRN	0.0209721	0.0249438	2.09721	2.49438	1	1
female	2	52	2	8	0	1	1.52574	1.55884	1.69463	3.8609	0	0	0	0	90	130	29.3199	150.1	IRN	0.0272357	0.050143	2.72357	5.0143	1	1
female	2	61	2	8	0	2	2.21362	1.43264	0.660465	3.94882	0	0	0	0	80	120	23.4952	58.5	IRN	0.0603153	0.0912895	6.03153	9.12895	1	1
female	2	42	2	1	0	1	1.54384	2.14173	1.00368	4.14536	0	0	0	0	105	145	21.9076	88.9	IRN	0.0142819	0.0172091	1.42819	1.72091	1	1
female	2	45	2	8	0	1	2.78254	1.35972	0.684174	4.45568	0	0	0	0	75	95	23.0518	60.6	IRN	0.0072073	0.0094526	0.72073	0.94526	1	1
female	2	40	2	1	0	1	2.02742	2.76392	1.34464	5.40733	0	0	0	0	80	120	25.7812	119.1	IRN	0.0081424	0.007727	0.81424	0.7727	1	1
female	2	49	2	8	0	1	2.64806	2.62944	0.972069	5.72282	0	0	0	0	80	120	19.9792	86.1	IRN	0.0275254	0.0237884	2.75254	2.37884	1	1
female	2	56	2	1	0	1	1.8102	2.07604	1.06239	4.37293	0	0	0	0	90	110	25.2092	94.1	IRN	0.0303502	0.0460464	3.03502	4.60464	1	1
female	2	44	2	1	0	1	1.37058	2.46084	2.41267	4.93667	1	0	0	0	80	100	28.0404	213.7	IRN	0.034547	0.0120179	3.4547	1.20179	1	1
female	2	49	2	1	0	1	1.74555	1.8583	2.10784	4.56946	0	0	0	0	70	100	27.9172	186.7	IRN	0.0144135	0.0210397	1.44135	2.10397	1	1
female	2	50	2	8	0	1	2.19034	3.04786	2.09655	6.19864	1	0	0	0	70	100	27.1203	185.7	IRN	0.064357	0.0209134	6.4357	2.09134	1	1
female	2	50	2	1	0	1	2.37912	2.87046	1.3548	5.87022	0	0	0	0	80	110	21.7778	120	IRN	0.0229192	0.0212986	2.29192	2.12986	1	1
female	2	62	2	1	0	2	1.26714	2.43084	0.9032	4.11174	0	0	0	0	90	125	22.5518	80	IRN	0.0753945	0.10761	7.53945	10.761	1	2
female	2	42	2	8	0	1	1.1637	2.74633	1.11771	4.42206	0	0	0	0	92	120	32.5031	99	IRN	0.0094022	0.0151855	0.94022	1.51855	1	1
female	2	54	2	8	0	1	2.50842	3.16526	2.23542	6.69774	0	0	0	0	70	90	25.4581	198	IRN	0.0311252	0.0273097	3.11252	2.73097	1	1
female	2	46	2	8	0	1	3.15492	1.44816	0.84675	4.99098	0	0	0	0	80	110	23.9188	75	IRN	0.0130149	0.0152741	1.30149	1.52741	1	1
female	2	46	2	1	0	1	1.9395	2.08845	2.22074	5.04529	1	0	0	0	80	100	30.8112	196.7	IRN	0.0358595	0.0158595	3.58595	1.58595	1	1
female	2	57	2	8	0	1	2.07656	2.34757	1.43496	5.08149	0	0	0	0	80	100	20.6297	127.1	IRN	0.0342833	0.039753	3.42833	3.9753	1	1
female	2	41	2	1	0	1	1.97829	1.76676	1.24077	4.31345	0	0	0	0	70	90	26.2985	109.9	IRN	0.0040472	0.0053748	0.40472	0.53748	1	1
female	2	50	1	1	0	1	2.97131	2.67341	0.836589	6.02797	0	0	0	0	90	130	20.202	74.1	IRN	0.034215	0.0294375	3.4215	2.94375	1	1
female	2	58	2	8	0	1	2.4929	3.21802	0.793687	6.07451	0	0	0	0	90	120	25.3902	70.3	IRN	0.064352	0.0714778	6.4352	7.14778	1	1
female	2	53	2	8	0	1	2.79805	1.57177	0.639014	4.66256	0	0	0	0	100	150	25.8876	56.6	IRN	0.0514879	0.0718462	5.14879	7.18462	1	1
female	2	48	2	1	0	1	2.23172	3.45076	1.36383	6.30725	0	0	0	0	110	180	27.3399	120.8	IRN	0.0851467	0.082823	8.51467	8.2823	1	1
female	2	45	2	1	0	1	1.76107	1.63746	1.42141	4.04968	0	0	0	0	80	110	25.7812	125.9	IRN	0.0086357	0.013957	0.86357	1.3957	1	1
female	2	44	2	1	0	1	0.907686	1.89657	0.991262	3.25836	0	0	0	0	90	125	30.5428	87.8	IRN	0.0105364	0.0215286	1.05364	2.15286	1	1
female	2	70	2	8	0	2	2.32999	1.77296	0.679658	4.4143	0	0	0	0	100	160	28.1337	60.2	IRN	0.327998	0.445643	32.7998	44.5643	3	3
female	2	48	2	1	0	1	2.77219	3.037	1.22271	6.36932	0	0	0	0	80	120	25.54	108.3	IRN	0.0288614	0.025369	2.88614	2.5369	1	1
female	2	46	2	1	0	1	1.74296	1.64056	0.692077	3.70057	0	0	0	0	100	120	33.2671	61.3	IRN	0.0112484	0.0253943	1.12484	2.53943	1	1
female	2	66	2	8	0	2	3.77815	0.881309	0.655949	4.95995	1	0	0	0	70	125	28.6917	58.1	IRN	0.308188	0.188189	30.8188	18.8189	3	2
female	2	41	2	1	0	1	2.23172	2.62634	2.20945	5.87022	0	0	0	0	80	100	27.7671	195.7	IRN	0.0078531	0.0069703	0.78531	0.69703	1	1
female	2	41	2	1	0	1	2.26275	3.15027	1.66415	6.17537	0	0	0	0	100	130	30.1205	147.4	IRN	0.0157518	0.0140818	1.57518	1.40818	1	1
female	2	44	2	8	0	1	1.66021	3.0882	1.66415	5.51077	1	0	0	0	90	120	27.7767	147.4	IRN	0.0591655	0.0177118	5.91655	1.77118	1	1
female	2	42	2	1	0	1	1.87226	2.10966	1.3898	4.6186	0	0	0	0	80	100	31.25	123.1	IRN	0.0066782	0.0096772	0.66782	0.96772	1	1
female	2	61	2	8	0	2	3.02303	3.28939	1.4677	6.98479	0	0	0	0	90	130	23.5793	130	IRN	0.111663	0.106943	11.1663	10.6943	2	2
female	2	43	2	1	0	1	2.30154	2.3424	0.853524	5.03494	0	0	0	0	80	100	27.5312	75.6	IRN	0.0089902	0.0100945	0.89902	1.00945	1	1
female	2	52	2	8	0	1	2.67392	1.84071	0.667239	4.8203	0	0	0	0	90	110	24.7659	59.1	IRN	0.0236297	0.0305359	2.36297	3.05359	1	1
female	2	42	2	8	0	1	1.75072	1.80813	1.8843	4.42206	0	0	0	0	70	100	32.8933	166.9	IRN	0.0063118	0.0102676	0.63118	1.02676	1	1
female	2	46	2	1	0	1	2.14897	2.46446	0.98223	5.06339	0	0	0	0	100	130	28.2379	87	IRN	0.0193987	0.0260361	1.93987	2.60361	1	1
female	2	52	2	1	0	1	2.79029	3.94779	1.10868	7.24597	0	0	0	0	80	110	22.7371	98.2	IRN	0.0401915	0.0287358	4.01915	2.87358	1	1
female	2	41	2	1	0	1	2.44636	1.28731	0.853524	4.12467	0	0	0	0	80	100	18.8189	75.6	IRN	0.0046856	0.0050133	0.46856	0.50133	1	1
female	2	67	1	8	1	2	2.48515	2.30723	0.879491	5.19527	0	0	0	0	80	100	27.4762	77.9	IRN	0.197869	0.25781	19.7869	25.781	2	2
female	2	41	2	1	0	1	2.65582	2.33361	1.14368	5.51335	0	0	0	0	80	120	25.8065	101.3	IRN	0.010586	0.0097854	1.0586	0.97854	1	1
female	2	47	2	8	0	1	1.75848	1.98605	1.64834	4.49964	0	0	0	0	80	100	21.0198	146	IRN	0.0109627	0.0131485	1.09627	1.31485	1	1
female	2	44	2	1	0	1	2.12052	1.10681	1.19674	3.77556	0	0	0	0	80	100	26.5625	106	IRN	0.0074577	0.0114144	0.74577	1.14144	1	1
female	2	64	2	8	0	2	2.40498	2.60669	0.91449	5.4306	0	0	0	0	80	100	24.7409	81	IRN	0.0774214	0.0938753	7.74214	9.38753	1	1
female	2	41	2	8	0	1	2.30154	2.25499	1.45641	5.22372	0	0	0	0	100	140	29.0943	129	IRN	0.0145495	0.0166482	1.45495	1.66482	1	1
female	2	66	2	8	0	2	1.73262	3.04631	1.42254	5.4306	0	0	0	0	80	110	24.7768	126	IRN	0.115791	0.141063	11.5791	14.1063	2	2
female	2	52	1	8	0	1	1.61625	3.11716	1.07594	5.22631	0	0	0	0	80	130	24.5095	95.3	IRN	0.0367072	0.0434652	3.67072	4.34652	1	1
female	2	43	2	1	0	1	2.2343	1.55522	1.13239	4.30828	0	0	0	0	60	100	22.1718	100.3	IRN	0.0073354	0.0083493	0.73354	0.83493	1	1
female	2	59	2	1	0	1	2.23689	2.3786	1.24867	5.18752	0	0	0	0	110	180	27.5312	110.6	IRN	0.156069	0.2155	15.6069	21.55	2	2
female	2	48	2	8	0	1	2.24465	2.7003	0.800461	5.31164	0	0	0	0	80	140	27.2173	70.9	IRN	0.0321815	0.0391014	3.21815	3.91014	1	1
female	2	41	2	1	0	1	1.43523	1.89088	1.13916	3.84797	0	0	0	0	70	107	38.4554	100.9	IRN	0.0049742	0.0119295	0.49742	1.19295	1	1
female	2	45	2	1	0	1	1.60591	2.69565	1.13239	4.8203	0	0	0	0	60	100	25.2994	100.3	IRN	0.0087555	0.0112717	0.87555	1.12717	1	1
female	2	44	2	1	0	1	2.15931	2.23999	2.83266	5.69696	0	0	0	0	80	110	35.3796	250.9	IRN	0.0153321	0.018923	1.53321	1.8923	1	1
female	2	61	2	8	0	2	2.01191	1.52988	1.29496	4.13501	1	0	0	0	80	110	27.7662	114.7	IRN	0.138774	0.0863578	13.8774	8.63578	2	1
female	2	42	2	1	0	1	2.12569	0.988369	1.4327	3.77039	1	0	0	0	80	100	25.711	126.9	IRN	0.0181809	0.0079259	1.81809	0.79259	1	1
female	2	60	2	8	0	2	2.81357	2.38688	0.920135	5.62196	1	0	0	0	60	105	22.804	81.5	IRN	0.14429	0.0624272	14.429	6.24272	2	1
female	2	63	1	8	0	2	2.09983	0.669774	1.65399	3.5273	1	0	0	0	70	120	21.6041	146.5	IRN	0.180414	0.107831	18.0414	10.7831	2	2
female	2	53	2	8	0	1	2.69461	1.70469	0.969811	4.84358	0	0	0	0	75	115	29.0878	85.9	IRN	0.0292302	0.0425004	2.92302	4.25004	1	1
female	2	50	2	8	0	1	1.52315	1.82882	1.92382	4.23328	0	0	0	0	80	120	32.8584	170.4	IRN	0.0186549	0.0363807	1.86549	3.63807	1	1
female	2	40	2	1	0	1	3.07734	2.30671	0.72256	5.71506	0	0	0	0	65	110	23.9995	64	IRN	0.0072844	0.0058594	0.72844	0.58594	1	1
female	2	40	2	1	0	1	2.3274	3.06182	1.04997	5.87022	0	0	0	0	60	100	23.3067	93	IRN	0.0062178	0.0046293	0.62178	0.46293	1	1
female	2	60	2	8	0	2	2.02484	1.85106	3.61957	5.53404	1	0	0	0	60	100	24.1415	320.6	IRN	0.132086	0.0595168	13.2086	5.95168	2	1
female	2	50	2	8	0	1	1.20249	0.382211	2.47928	2.72047	1	0	0	0	70	120	38.3777	219.6	IRN	0.0408717	0.0432498	4.08717	4.32498	1	1
female	2	56	2	8	0	1	2.37653	1.91985	1.34125	4.91081	0	0	0	0	70	130	26.0375	118.8	IRN	0.0468268	0.0661765	4.68268	6.61765	1	1
female	2	40	2	8	0	1	2.08949	2.83167	2.71524	6.16502	0	0	0	0	70	115	27.5172	240.5	IRN	0.0092717	0.0074318	0.92717	0.74318	1	1
female	2	55	2	8	0	1	2.09207	2.84563	5.60887	7.50716	0	0	0	0	60	97	25.204	496.8	IRN	0.0380045	0.0310993	3.80045	3.10993	1	1
female	2	62	2	8	0	2	2.56014	2.27206	4.15133	6.73394	0	0	0	0	90	140	23.7332	367.7	IRN	0.137405	0.138875	13.7405	13.8875	2	2
female	2	49	2	8	0	1	2.37653	2.14121	1.7556	5.32199	1	0	0	0	90	140	25.0892	155.5	IRN	0.111434	0.0407385	11.1433	4.07385	2	1
female	2	57	2	8	0	1	2.14121	2.36205	1.42593	5.15648	0	0	0	0	65	100	26.1427	126.3	IRN	0.0347558	0.0460388	3.47558	4.60388	1	1
female	2	50	2	8	1	1	2.26792	0.722528	1.09852	3.49369	0	0	0	0	95	135	24.2215	97.3	IRN	0.0532417	0.0944613	5.32417	9.44613	1	1
female	2	42	1	8	0	1	1.95502	2.3636	1.129	4.83582	0	0	0	0	70	105	21.2279	100	IRN	0.0078526	0.0074636	0.78526	0.74636	1	1
female	2	40	2	8	0	1	2.24206	3.44766	1.88995	6.55551	0	0	0	0	80	110	27.9744	167.4	IRN	0.0094314	0.0068103	0.94314	0.68103	1	1
female	2	53	2	8	0	1	1.93433	2.70858	1.37512	5.27285	1	0	0	0	65	105	28.125	121.8	IRN	0.0795715	0.0345818	7.95715	3.45818	1	1
female	2	51	2	8	0	1	1.54384	1.64935	1.92607	4.07554	0	0	0	0	65	100	27.44	170.6	IRN	0.0145985	0.0243136	1.45985	2.43136	1	1
female	2	52	2	8	0	1	2.91184	1.85209	1.81092	5.59352	0	0	0	0	65	110	24.8456	160.4	IRN	0.0279952	0.0306087	2.79952	3.06087	1	1
female	2	49	2	1	0	1	1.72745	1.85571	2.11913	4.55395	0	0	0	0	70	122	18.0785	187.7	IRN	0.0215282	0.0232446	2.15282	2.32446	1	1
female	2	78	2	8	0	2	1.76882	2.10707	3.21313	5.34785	0	0	0	0	80	130	19.4574	284.6	IRN	0.44392	0.474933	44.392	47.4933	3	3
female	2	55	2	8	0	1	2.15155	2.74116	3.23459	6.37449	0	0	0	0	90	150	28.1337	286.5	IRN	0.0738376	0.0844291	7.38376	8.44291	1	1
female	2	59	2	8	0	1	1.62918	2.72047	4.10956	6.23226	1	0	0	0	80	137	26.6524	364	IRN	0.247223	0.10833	24.7223	10.833	2	2
female	2	56	2	8	0	1	1.88778	1.68918	1.95769	4.47378	0	0	0	0	85	150	20.6188	173.4	IRN	0.0599341	0.0801397	5.99341	8.01397	1	1
female	2	50	1	8	0	1	2.4386	2.66823	1.48576	5.78747	0	0	0	0	80	110	23.5304	131.6	IRN	0.0224738	0.0225104	2.24738	2.25104	1	1
female	2	48	1	8	0	1	2.17224	3.34835	2.26477	6.5581	0	0	0	0	80	110	28.2947	200.6	IRN	0.0251278	0.0229433	2.51278	2.29433	1	1
female	2	40	2	1	0	1	2.28861	3.24129	1.23964	6.09779	0	0	0	0	80	120	28.139	109.8	IRN	0.0100666	0.0084477	1.00666	0.84477	1	1
female	2	40	2	8	0	1	2.88856	2.1619	1.57495	5.77195	0	0	0	0	70	120	24.795	139.5	IRN	0.0091078	0.0074443	0.91078	0.74443	1	1
female	2	44	2	8	0	1	1.73521	2.78874	1.48802	5.20562	0	0	0	0	110	190	24.8596	131.8	IRN	0.0627151	0.063372	6.27151	6.3372	1	1
female	2	48	2	1	0	1	2.01191	1.69797	0.803848	4.07812	0	0	0	0	60	90	32.341	71.2	IRN	0.0093681	0.0178866	0.93681	1.78866	1	1
female	2	47	2	8	0	1	1.86968	1.86399	0.655949	4.03416	0	0	0	0	80	120	27.7671	58.1	IRN	0.0141923	0.024138	1.41923	2.4138	1	1
female	2	42	2	8	0	1	2.2912	0.747354	0.65482	3.33853	0	0	0	0	80	100	22.6223	58	IRN	0.0046252	0.0070905	0.46252	0.70905	1	1
female	2	42	2	1	0	1	2.38171	1.6659	0.614176	4.32896	0	0	0	0	75	125	23.6509	54.4	IRN	0.0101127	0.0122209	1.01127	1.22209	1	1
female	2	41	2	1	0	1	1.65245	1.40316	2.48606	4.19449	0	0	0	0	92	130	29.9116	220.2	IRN	0.0087729	0.0139742	0.87729	1.39742	1	1
female	2	51	2	8	0	1	1.67056	2.1138	0.838847	4.16863	0	0	0	0	100	140	24.5467	74.3	IRN	0.0305145	0.0462766	3.05145	4.62766	1	1
female	2	41	2	8	0	1	2.07656	1.93588	1.93849	4.90047	0	0	0	0	100	140	32.3468	171.7	IRN	0.0132249	0.0187578	1.32249	1.87578	1	1
female	2	42	2	1	0	1	2.35326	2.73702	1.93962	5.97883	0	0	0	0	90	130	32.3701	171.8	IRN	0.0179234	0.0185023	1.79234	1.85023	1	1
female	2	50	2	1	0	1	1.62401	2.88391	1.56818	5.22631	0	0	0	0	80	130	24.7017	138.9	IRN	0.0283121	0.0339111	2.83121	3.39111	1	1
female	2	63	1	8	0	2	2.38429	3.70626	1.39883	6.73136	0	0	0	0	80	110	24.1965	123.9	IRN	0.0973819	0.0981863	9.73819	9.81863	1	1
female	2	61	1	8	0	2	1.9395	1.79675	1.46883	4.40913	0	0	0	0	80	120	23.9778	130.1	IRN	0.0647544	0.0923417	6.47544	9.23417	1	1
female	2	46	2	8	0	1	2.17741	1.94364	1.92156	5.00132	0	0	0	0	105	135	24.5881	170.2	IRN	0.0209882	0.0253786	2.09882	2.53786	1	1
female	2	57	2	8	0	1	2.88856	1.36903	0.669497	4.56429	1	0	0	0	70	110	20.7609	59.3	IRN	0.10195	0.0472291	10.195	4.72291	2	1
female	2	57	2	8	0	1	1.76107	3.42335	2.32687	6.25036	0	0	0	0	80	130	24.8358	206.1	IRN	0.0690045	0.0735208	6.90045	7.35208	1	1
female	2	48	1	1	0	1	1.78434	1.97415	2.97266	5.12028	0	0	0	0	95	135	24.8922	263.3	IRN	0.0279896	0.0330073	2.79896	3.30073	1	1
female	2	43	2	1	0	1	1.47143	1.80606	0.991262	3.7316	1	0	0	0	80	100	29.413	87.8	IRN	0.0213649	0.0107899	2.13649	1.07899	1	1
female	2	63	1	8	0	2	2.04294	1.57746	2.18461	4.62118	0	0	0	0	90	125	30.0446	193.5	IRN	0.090412	0.140201	9.0412	14.0201	1	2
female	2	50	2	8	0	1	2.55497	2.39515	1.44399	5.61162	1	0	0	0	80	150	40.7957	127.9	IRN	0.135265	0.0808405	13.5265	8.08405	2	1
female	2	53	2	8	0	1	2.07656	2.65582	1.6935	5.50818	0	0	0	0	100	150	36.3561	150	IRN	0.0614578	0.0968782	6.14578	9.68782	1	1
female	2	63	2	8	0	2	2.50066	3.16371	0.827557	6.04348	0	0	0	0	80	120	19.43	73.3	IRN	0.102398	0.1027	10.2398	10.27	2	2
female	2	40	2	1	0	1	2.33774	2.30206	1.3198	5.24441	0	0	0	0	80	100	34.1821	116.9	IRN	0.0051296	0.0069864	0.51296	0.69864	1	1
female	2	65	2	8	1	2	1.76624	3.24595	1.56254	5.72799	0	0	0	0	80	125	28.9323	138.4	IRN	0.213368	0.276811	21.3368	27.6811	2	2
female	2	54	1	8	0	1	2.0507	2.73082	0.72256	5.11252	0	0	0	0	110	180	32.0499	64	IRN	0.10316	0.155716	10.316	15.5716	2	2
female	2	57	2	1	0	1	2.34809	2.63358	2.0243	5.90901	1	0	0	0	85	150	30.9906	179.3	IRN	0.236297	0.119809	23.6297	11.9809	2	2
female	2	60	2	8	1	2	2.04811	2.62479	1.50157	5.36078	0	0	0	0	80	130	28.1221	133	IRN	0.154723	0.212046	15.4723	21.2046	2	2
female	2	42	2	8	0	1	2.04294	1.73779	0.94836	4.21518	0	0	0	0	75	100	24.8136	84	IRN	0.0059479	0.0076736	0.59479	0.76736	1	1
female	2	47	2	1	0	1	2.29378	4.50895	1.89333	7.67008	0	0	0	0	70	115	28.5633	167.7	IRN	0.032455	0.0225145	3.2455	2.25145	1	1
female	2	57	1	8	0	1	1.58005	2.13862	2.24671	4.7479	0	0	0	0	80	130	27.0901	199	IRN	0.0526109	0.0779937	5.26109	7.79937	1	1
female	2	61	2	8	0	2	3.24026	2.3574	1.01271	6.06158	0	0	0	0	100	150	23.3333	89.7	IRN	0.130747	0.144685	13.0747	14.4685	2	2
female	2	44	2	8	0	1	3.13682	2.57772	1.94301	6.60464	0	0	0	0	90	135	29.7764	172.1	IRN	0.0318857	0.0255466	3.18857	2.55466	1	1
female	2	44	2	8	0	1	1.78434	2.32223	2.09994	5.06856	0	0	0	0	75	110	28.8415	186	IRN	0.0129104	0.0150732	1.29104	1.50732	1	1
female	2	63	2	8	0	2	2.24982	2.20327	1.90801	5.32716	1	0	0	0	85	125	24.1312	169	IRN	0.243956	0.123021	24.3956	12.3021	2	2
female	2	50	1	8	0	1	2.92218	1.76882	1.04997	5.172	0	0	0	0	85	120	24.2701	93	IRN	0.0233032	0.027771	2.33032	2.7771	1	1
female	2	47	2	8	0	1	2.30154	1.63952	1.21932	4.49964	0	0	0	0	75	110	25.6408	108	IRN	0.0132334	0.0185716	1.32334	1.85716	1	1
female	2	48	2	8	0	1	2.66358	4.16346	2.4838	7.96488	0	0	0	0	80	110	27.3276	220	IRN	0.0355597	0.0222338	3.55597	2.22338	1	1
female	2	55	2	8	0	1	2.14638	2.20844	1.72737	5.14614	0	0	0	0	90	130	31.953	153	IRN	0.0414629	0.0666392	4.14629	6.66392	1	1
female	2	44	2	8	0	1	2.01708	3.10837	1.62576	5.87022	0	0	0	0	80	110	25.9319	144	IRN	0.016076	0.0136209	1.6076	1.36209	1	1
female	2	56	2	8	0	1	1.96536	3.07734	1.86285	5.89608	0	0	0	0	80	130	28.9078	165	IRN	0.0563985	0.0714978	5.63985	7.14978	1	1
female	2	59	2	8	0	1	2.57307	2.55393	1.39657	5.76678	0	0	0	0	80	120	22.1825	123.7	IRN	0.0682663	0.073693	6.82663	7.3693	1	1
female	2	59	2	8	0	1	2.8627	2.78512	1.8685	6.50379	0	0	0	0	80	110	27.6495	165.5	IRN	0.0660259	0.071872	6.60259	7.1872	1	1
female	2	57	2	8	0	1	2.13345	3.07424	3.11152	6.63309	1	0	0	0	100	140	30.1194	275.6	IRN	0.229915	0.0995263	22.9915	9.95263	2	1
female	2	56	1	8	0	1	2.3093	1.92347	1.18658	4.77634	0	0	0	0	80	130	22.7219	105.1	IRN	0.0456512	0.0605063	4.56512	6.05063	1	1
female	2	43	2	1	0	1	1.04733	1.08198	0.330797	2.28085	0	0	0	0	80	125	23.7429	29.3	IRN	0.0068069	0.0145758	0.68069	1.45758	1	1
female	2	51	2	8	0	1	2.51101	3.37214	2.01526	6.80635	0	0	0	0	100	130	27.5935	178.5	IRN	0.0463936	0.0423208	4.63936	4.23208	1	1
female	2	44	2	8	0	1	2.12828	1.42954	2.69944	4.79444	1	0	0	0	80	130	30.1241	239.1	IRN	0.0590659	0.0234238	5.90659	2.34238	1	1
female	2	46	2	8	0	1	2.15672	2.33619	1.25093	5.06597	0	0	0	0	80	120	23.1672	110.8	IRN	0.0160528	0.0180882	1.60528	1.80882	1	1
female	2	62	1	8	0	2	1.87744	3.13216	1.81092	5.83919	0	0	0	0	115	170	30.8444	160.4	IRN	0.185946	0.251422	18.5946	25.1423	2	2
female	2	53	2	1	0	1	1.99122	2.13604	4.70793	6.28398	0	0	0	0	80	130	25.9719	417	IRN	0.0513311	0.0506461	5.13311	5.06461	1	1
female	2	43	2	8	0	1	2.08173	2.09621	3.21426	5.65041	0	0	0	0	80	110	23.9025	284.7	IRN	0.0130026	0.0108507	1.30026	1.08507	1	1
female	2	56	1	8	0	1	3.06441	3.30646	1.43609	7.02875	1	0	0	0	105	195	31.7128	127.2	IRN	0.471272	0.221733	47.1272	22.1733	3	2
female	2	52	1	8	0	1	2.46963	1.98967	1.1719	4.99615	0	0	0	0	105	160	26.3101	103.8	IRN	0.0589088	0.078261	5.89088	7.8261	1	1
female	2	49	1	1	0	1	2.84201	2.82495	1.51625	6.36156	0	0	0	0	90	140	34.3699	134.3	IRN	0.0462449	0.0546386	4.62449	5.46386	1	1
female	2	59	2	8	0	1	2.5498	1.62815	0.566758	4.43758	0	0	0	0	75	140	26.5603	50.2	IRN	0.0747664	0.113373	7.47664	11.3373	1	2
female	2	69	2	8	0	2	0.58185	2.21206	0.601757	3.06958	0	0	0	0	100	160	20.7476	53.3	IRN	0.268876	0.372817	26.8876	37.2817	2	3
female	2	43	2	1	0	1	2.3455	1.58056	0.879491	4.32896	0	0	0	0	80	110	29.4655	77.9	IRN	0.0089839	0.0132112	0.89839	1.32112	1	1
female	2	50	1	8	0	1	1.96019	2.35895	3.11491	5.74609	0	0	0	0	100	170	31.4707	275.9	IRN	0.0657692	0.0872798	6.57692	8.72798	1	1
female	2	56	1	8	0	1	1.91881	1.63228	3.04717	4.94702	0	0	0	0	110	155	25.2957	269.9	IRN	0.0710725	0.0986905	7.10725	9.86905	1	1
female	2	43	2	8	0	1	1.88261	2.07604	1.34464	4.57463	0	0	0	0	90	145	26.879	119.1	IRN	0.0191409	0.0242847	1.91409	2.42847	1	1
female	2	54	2	1	0	1	2.16707	1.92554	0.990133	4.54619	0	0	0	0	90	140	27.8876	87.7	IRN	0.0470395	0.0703851	4.70395	7.03851	1	1
female	2	64	2	8	0	2	3.69022	2.05897	0.744011	6.09003	1	0	0	0	90	150	25.2875	65.9	IRN	0.391713	0.198068	39.1713	19.8068	3	2
female	2	49	2	1	0	1	2.94804	2.44118	1.21932	5.9478	0	0	0	0	100	150	37.9712	108	IRN	0.0502205	0.0735769	5.02205	7.35769	1	1
female	2	51	2	8	0	1	2.89632	1.73262	1.129	5.14614	0	0	0	0	90	125	29.3351	100	IRN	0.029146	0.040739	2.9146	4.0739	1	1
female	2	54	2	1	0	1	2.81874	1.76365	0.77901	4.93926	0	0	0	0	80	125	27.5935	69	IRN	0.039482	0.0537627	3.9482	5.37627	1	1
female	2	43	2	8	0	1	2.11793	3.59351	0.696593	6.03055	0	0	0	0	80	125	23.4747	61.7	IRN	0.0194132	0.0144382	1.94132	1.44382	1	1
female	2	42	2	8	0	1	3.25577	2.53169	1.09513	6.28915	0	0	0	0	100	140	25.4993	97	IRN	0.0238827	0.0176958	2.38827	1.76958	1	1
female	2	50	2	8	0	1	2.31706	4.56067	2.62154	8.07866	0	0	0	0	70	120	24.9581	232.2	IRN	0.0462999	0.0283793	4.62999	2.83793	1	1
female	2	56	2	8	0	1	1.98605	2.556	2.24445	5.57024	1	0	0	0	90	140	21.9872	198.8	IRN	0.171736	0.0702569	17.1736	7.02569	2	1
female	2	48	2	8	0	1	2.12828	4.09467	2.58315	7.4063	0	0	0	0	85	135	28.6589	228.8	IRN	0.0490944	0.0372753	4.90944	3.72753	1	1
female	2	52	2	8	0	1	1.63435	0.256531	0.969811	2.33516	1	0	0	0	80	110	33.7564	85.9	IRN	0.0415162	0.0399461	4.15162	3.99461	1	1
female	2	69	2	8	0	2	2.3455	3.15285	2.59557	6.6874	0	0	0	0	110	160	25.7531	229.9	IRN	0.364484	0.402705	36.4485	40.2705	3	3
female	2	53	2	8	0	1	2.89632	2.96718	1.09287	6.36415	0	0	0	0	80	130	24.7182	96.8	IRN	0.0522028	0.0488348	5.22028	4.88348	1	1
female	2	43	2	8	0	1	2.31964	2.571	0.755301	5.23665	0	0	0	0	80	120	28.7264	66.9	IRN	0.0140976	0.0157257	1.40976	1.57257	1	1
female	2	47	2	8	0	1	1.88778	2.53169	2.06607	5.36595	0	0	0	0	90	120	32.9628	183	IRN	0.0198939	0.0286436	1.98939	2.86436	1	1
female	2	50	2	8	0	1	3.31525	2.32585	0.963037	6.08227	0	0	0	0	90	140	30.2792	85.3	IRN	0.0415261	0.0486006	4.15261	4.86006	1	1
female	2	56	1	8	0	1	2.59376	2.73133	1.15045	5.85212	0	0	0	0	80	110	26.5983	101.9	IRN	0.0402022	0.0478218	4.02022	4.78218	1	1
female	2	54	2	8	0	1	1.774	0	2.00736	4.68066	0	0	0	0	75	125	27.1514	177.8	IRN	0.0374471	0.0530909	3.74471	5.30909	1	1
female	2	69	2	8	0	2	2.60927	2.04759	0.757559	5.00391	0	0	0	0	100	135	31.9808	67.1	IRN	0.236117	0.332204	23.6117	33.2204	2	3
female	2	44	2	1	0	1	2.10242	1.9514	2.6046	5.24699	0	0	0	0	70	110	27.5573	230.7	IRN	0.0135562	0.0144141	1.35562	1.44141	1	1
female	2	53	2	8	0	1	2.27051	3.88159	1.83462	6.99254	0	0	0	0	95	140	30.9414	162.5	IRN	0.0706363	0.0697331	7.06363	6.97331	1	1
female	2	56	2	8	0	1	3.19112	2.79029	1.15722	6.51155	0	0	0	0	82	120	31.2386	102.5	IRN	0.0537325	0.0642939	5.37325	6.42939	1	1
female	2	55	2	8	0	1	2.19034	3.32663	4.26536	7.47095	0	0	0	0	82	117	33.8737	377.8	IRN	0.0528415	0.0561879	5.28415	5.61879	1	1
female	2	44	2	8	0	1	2.05328	2.30464	1.80527	5.18493	1	0	0	0	87	125	24.0469	159.9	IRN	0.0596296	0.0171784	5.96296	1.71784	1	1
female	2	62	2	8	0	2	2.51101	2.24879	1.28367	5.34785	0	0	0	0	100	150	21.9442	113.7	IRN	0.130383	0.155	13.0383	15.5	2	2
female	2	50	2	1	0	1	1.19473	2.32119	1.8764	4.37551	0	0	0	0	100	140	32.9775	166.2	IRN	0.0277659	0.052864	2.77659	5.2864	1	1
female	2	40	2	1	0	1	1.4404	1.63797	3.72909	4.78669	0	0	0	0	72	95	33.1069	330.3	IRN	0.00402	0.0060413	0.402	0.60413	1	1
female	2	64	1	8	0	2	1.9576	1.2268	1.05336	3.66695	0	0	0	0	65	120	21.5045	93.3	IRN	0.0817413	0.118025	8.17413	11.8025	1	2
female	2	45	2	8	0	1	1.85933	2.55911	1.8764	5.27803	1	0	0	0	85	125	31.8061	166.2	IRN	0.0531905	0.02305	5.31905	2.305	1	1
female	2	47	2	8	0	1	2.14121	1.43575	0.710141	3.90227	0	0	0	0	90	140	25.4689	62.9	IRN	0.0199829	0.0328124	1.99829	3.28124	1	1
female	2	57	2	8	0	1	2.03001	3.3949	1.15835	5.95556	0	0	0	0	90	127	28.2187	102.6	IRN	0.0623447	0.0764313	6.23447	7.64313	1	1
female	2	42	2	8	0	1	2.68944	2.08121	0.650304	5.06856	0	0	0	0	80	120	21.1457	57.6	IRN	0.011318	0.0100902	1.1318	1.00902	1	1
female	2	44	2	8	0	1	2.04294	0.988886	0.963037	3.473	0	0	0	0	90	120	25.2957	85.3	IRN	0.010137	0.0162475	1.0137	1.62475	1	1
female	2	50	2	1	0	1	3.0101	2.76133	1.4406	6.43138	0	0	0	0	100	165	27.8497	127.6	IRN	0.0705474	0.0713142	7.05474	7.13142	1	1
female	2	45	2	1	0	1	1.83347	2.94494	0.887394	5.18493	0	0	0	0	85	115	32.7449	78.6	IRN	0.0128999	0.01956	1.28999	1.956	1	1
female	2	43	2	8	0	1	1.98863	2.92063	1.80979	5.73833	0	0	0	0	80	110	28.544	160.3	IRN	0.0133263	0.0127874	1.33263	1.27874	1	1
female	2	52	2	8	0	1	2.1619	2.69927	1.64947	5.61679	1	0	0	0	65	130	25.4532	146.1	IRN	0.118216	0.0447026	11.8216	4.47026	2	1
female	2	57	1	8	0	1	2.61186	2.37395	1.30964	5.58576	0	0	0	0	80	122	36.9183	116	IRN	0.0537804	0.0883094	5.37804	8.83094	1	1
female	2	60	2	8	0	2	1.77917	2.56842	2.48832	5.48749	1	0	0	0	80	120	31.0283	220.4	IRN	0.176282	0.0972291	17.6282	9.72291	2	1
female	2	46	2	8	0	1	1.94984	2.04966	4.84567	6.21933	1	0	0	0	100	140	28.4712	429.2	IRN	0.101677	0.0318357	10.1677	3.18357	2	1
female	2	52	2	8	0	1	2.69203	2.11224	0.757559	5.15131	0	0	0	0	72	112	23.4236	67.1	IRN	0.0263199	0.0304139	2.63199	3.04139	1	1
female	2	53	2	8	0	1	2.06621	2.105	1.29835	4.766	0	0	0	0	72	122	25.356	115	IRN	0.0324646	0.0431681	3.24646	4.31681	1	1
female	2	56	2	8	0	1	1.93433	2.26223	1.38415	4.83065	0	0	0	0	100	150	26.4706	122.6	IRN	0.0640857	0.0936866	6.40857	9.36866	1	1
female	2	44	2	8	0	1	2.64806	2.18931	0.702238	5.15907	0	0	0	0	80	125	34.3994	62.2	IRN	0.0177152	0.0246109	1.77152	2.46109	1	1
female	2	66	2	8	0	2	2.8265	5.18855	2.57751	9.19582	1	0	0	0	80	92	23.1562	228.3	IRN	0.319818	0.105377	31.9818	10.5377	3	2
female	2	48	2	8	0	1	2.29637	2.68065	0.944973	5.40991	0	0	0	0	67	97	26.571	83.7	IRN	0.0148519	0.0169386	1.48519	1.69386	1	1
female	2	58	2	8	0	1	2.33774	2.21051	1.11319	5.05822	1	0	0	0	80	155	30.5604	98.6	IRN	0.244201	0.143397	24.4201	14.3397	2	2
female	2	53	2	8	0	1	1.96536	2.7153	2.42735	5.79264	0	0	0	0	80	120	26.3535	215	IRN	0.0389589	0.0428902	3.89589	4.28902	1	1
female	2	56	2	8	0	1	1.74296	2.47532	2.3359	5.28837	0	0	0	0	100	160	28.0689	206.9	IRN	0.0821598	0.11535	8.21598	11.535	1	2
female	2	56	2	1	0	1	2.76702	3.66591	1.01271	6.89686	0	0	0	0	90	137	31.4438	89.7	IRN	0.0763148	0.0860841	7.63148	8.60841	1	1
female	2	56	2	8	0	1	1.55677	3.06389	2.0672	5.56766	0	0	0	0	90	130	30.0152	183.1	IRN	0.0530118	0.0736593	5.30118	7.36593	1	1
female	2	49	2	1	0	1	2.43601	0.870448	0.786913	3.66695	0	0	0	0	80	115	22.4187	69.7	IRN	0.0152701	0.0234079	1.52701	2.34079	1	1
female	2	65	2	8	0	2	2.6972	3.09182	1.33448	6.40035	0	0	0	0	95	145	23.1672	118.2	IRN	0.171914	0.18415	17.1914	18.415	2	2
female	2	40	2	1	0	1	2.78254	1.70883	0.836589	4.87461	0	0	0	0	70	90	17.9211	74.1	IRN	0.0037257	0.0030619	0.37257	0.30619	1	1
female	2	67	1	8	0	2	2.38688	3.78384	1.58512	6.89686	0	0	0	0	90	140	25.1685	140.4	IRN	0.236646	0.250997	23.6646	25.0997	2	2
female	2	53	2	8	0	1	1.36799	2.75823	1.79737	4.9496	1	0	0	0	87	127	26.7404	159.2	IRN	0.107735	0.0491107	10.7735	4.91107	2	1
female	2	41	2	1	0	1	3.2144	2.86581	0.783526	6.43914	0	0	0	0	90	125	28.5357	69.4	IRN	0.0153952	0.0119891	1.53952	1.19891	1	1
female	2	41	2	1	0	1	1.37317	2.15414	4.68535	5.67368	0	0	0	0	90	130	27.4019	415	IRN	0.0135823	0.0127432	1.35823	1.27432	1	1
female	2	40	2	1	0	1	2.35067	2.28137	0.856911	5.0246	0	0	0	0	90	130	36.8471	75.9	IRN	0.008894	0.0144659	0.8894	1.44659	1	1
female	2	46	2	1	0	1	2.13086	1.26093	1.36835	4.01864	0	0	0	0	80	130	27.7264	121.2	IRN	0.0147815	0.0255935	1.47815	2.55935	1	1
female	2	43	2	8	0	1	2.05328	4.35482	1.29835	7.00289	0	0	0	0	87	112	32.0038	115	IRN	0.0197374	0.0150425	1.97374	1.50425	1	1
female	2	42	2	8	0	1	1.40937	2.44687	1.97462	4.76083	1	0	0	0	70	90	36.7463	174.9	IRN	0.0197899	0.0096301	1.97899	0.96301	1	1
female	2	46	2	1	0	1	1.82313	3.82004	2.19478	6.64861	0	0	0	0	80	130	38.171	194.4	IRN	0.0292808	0.0362982	2.92808	3.62982	1	1
female	2	43	2	8	0	1	1.99639	1.92605	1.27125	4.50481	0	0	0	0	70	110	34.0285	112.6	IRN	0.009437	0.0155238	0.9437	1.55238	1	1
female	2	48	2	8	0	1	2.41274	2.20172	0.867072	5.01167	1	0	0	0	85	120	24.4353	76.8	IRN	0.0655346	0.0244761	6.55346	2.44761	1	1
female	2	61	2	8	0	2	1.37058	1.35506	2.00962	3.64626	1	0	0	0	90	165	21.595	178	IRN	0.2809	0.174376	28.09	17.4376	2	2
female	2	44	2	1	0	1	1.51022	2.59272	2.28284	5.14873	0	0	0	0	80	110	29.0189	202.2	IRN	0.0131967	0.0151666	1.31967	1.51666	1	1
female	2	53	2	1	0	1	1.88261	0.59116	0.724818	2.80581	1	0	0	0	70	115	24.0535	64.2	IRN	0.0564803	0.0366915	5.64803	3.66915	1	1
female	2	54	1	8	0	1	1.85675	3.09596	0.975456	5.39957	0	0	0	0	80	150	30.8532	86.4	IRN	0.0662487	0.0908815	6.62487	9.08815	1	1
female	2	60	2	8	0	2	1.5154	3.35042	2.69492	6.10037	1	0	0	0	70	130	19.3459	238.7	IRN	0.223266	0.0856947	22.3266	8.56947	2	1
female	2	55	2	1	0	1	2.46446	2.20482	1.21029	5.22372	0	0	0	0	80	120	27.0676	107.2	IRN	0.0355683	0.0489293	3.55683	4.89293	1	1
female	2	53	2	8	0	1	2.29895	2.56221	0.672884	5.16941	1	0	0	0	80	140	33.9388	59.6	IRN	0.1396	0.0760023	13.96	7.60023	2	1
female	2	48	2	1	0	1	1.63694	2.76392	2.95911	5.75644	1	0	0	0	70	100	28.4349	262.1	IRN	0.0545677	0.0190561	5.45677	1.90561	1	1
female	2	49	2	1	0	1	1.58522	2.6641	1.27464	4.83323	0	0	0	0	100	140	29.6173	112.9	IRN	0.0320336	0.0470235	3.20336	4.70235	1	1
female	2	48	2	8	0	1	1.774	2.79443	1.71269	5.35302	1	0	0	0	85	135	27.3031	151.7	IRN	0.0932327	0.0356799	9.32327	3.56799	1	1
female	2	55	2	1	0	1	2.99717	3.35249	1.34125	6.9641	0	0	0	0	77	120	29.3962	118.8	IRN	0.0502608	0.0522233	5.02608	5.22233	1	1
female	2	49	2	1	0	1	1.9214	1.89399	1.39206	4.45309	1	0	0	0	80	110	26.9365	123.3	IRN	0.0531673	0.0246164	5.31673	2.46164	1	1
female	2	65	2	8	0	2	2.34292	2.10707	1.40673	5.09442	1	0	0	0	77	102	23.5434	124.6	IRN	0.194363	0.0992558	19.4363	9.92558	2	1
female	2	47	2	8	0	1	3.2144	5.1839	1.14255	8.9217	0	0	0	0	90	170	24.5599	101.2	IRN	0.1214	0.0563007	12.14	5.63007	2	1
female	2	48	2	8	0	1	1.65504	0.615468	0.886265	2.67651	1	0	0	0	82	105	30.496	78.5	IRN	0.0281203	0.0224096	2.81203	2.24096	1	1
female	2	43	2	1	0	1	1.46109	2.98062	2.20381	5.45129	0	0	0	0	65	120	27.6313	195.2	IRN	0.0149693	0.0151289	1.49693	1.51289	1	1
female	2	50	2	1	0	1	1.95243	1.99329	0.932554	4.37293	0	0	0	0	80	110	31.9674	82.6	IRN	0.016067	0.0293708	1.6067	2.93708	1	1
female	2	48	2	8	0	1	2.74892	3.70263	1.6156	7.19167	0	0	0	0	75	105	25.4241	143.1	IRN	0.0267879	0.0190039	2.67879	1.90039	1	1
female	2	44	2	8	0	1	2.12828	2.64134	1.3469	5.38664	0	0	0	0	80	110	28.9341	119.3	IRN	0.0140843	0.0151218	1.40843	1.51218	1	1
female	2	61	2	1	0	2	1.84899	1.82675	1.38077	4.30828	1	0	0	0	70	140	27.41	122.3	IRN	0.218766	0.136481	21.8766	13.6481	2	2
female	2	50	2	1	0	1	2.26275	2.16707	0.795945	4.79444	0	0	0	0	70	110	27.2667	70.5	IRN	0.0177574	0.0253272	1.77574	2.53272	1	1
female	2	43	2	1	0	1	2.80581	2.08742	1.09965	5.39698	0	0	0	0	90	140	34.9975	97.4	IRN	0.0218272	0.0292442	2.18272	2.92442	1	1
female	2	46	2	1	0	1	2.27051	2.31757	0.868201	4.98581	1	0	0	0	80	120	30.839	76.9	IRN	0.0513985	0.0234075	5.13985	2.34075	1	1
female	2	40	2	1	0	1	1.94726	1.91829	1.164	4.39879	0	0	0	0	90	115	32.4931	103.1	IRN	0.0053884	0.0089705	0.53884	0.89705	1	1
female	2	40	2	8	0	1	1.91623	2.12983	1.44738	4.70911	0	0	0	0	70	90	22.4613	128.2	IRN	0.0035409	0.0036362	0.35409	0.36362	1	1
female	2	43	2	1	0	1	1.40161	1.45178	1.42028	3.50403	0	0	0	0	80	100	33.2336	125.8	IRN	0.0058569	0.0123522	0.58569	1.23522	1	1
female	2	54	2	8	0	1	3.12389	1.24697	0.919006	4.79186	1	0	0	0	80	110	21.4051	81.4	IRN	0.0863504	0.0346131	8.63504	3.46131	1	1
female	2	52	2	1	0	1	2.37653	2.556	1.61786	5.67368	1	0	0	0	90	140	30.4247	143.3	IRN	0.141336	0.0619426	14.1335	6.19426	2	1
female	2	49	2	1	0	1	1.55936	3.38145	1.37399	5.57024	0	0	0	0	80	110	26.1384	121.7	IRN	0.0220801	0.0239962	2.20801	2.39962	1	1
female	2	42	2	1	0	1	1.9033	1.06285	0.671755	3.27388	0	0	0	0	60	100	28.8316	59.5	IRN	0.0045402	0.0088695	0.45402	0.88695	1	1
female	2	57	1	8	0	1	2.92735	1.58884	0.658207	4.81772	0	0	0	0	90	120	26.6469	58.3	IRN	0.0452908	0.065271	4.52908	6.5271	1	1
female	2	60	1	8	0	2	1.90847	1.68349	1.18545	4.13501	0	0	0	0	75	140	27.9349	105	IRN	0.0738847	0.12367	7.38847	12.367	1	2
female	2	57	2	8	0	1	2.02742	1.57591	2.13155	4.57981	0	0	0	0	100	150	31.83	188.8	IRN	0.0704948	0.122408	7.04948	12.2408	1	2
female	2	57	2	1	0	1	1.96795	2.67289	1.26109	5.21855	0	0	0	0	90	130	28.9274	111.7	IRN	0.0572858	0.0818316	5.72858	8.18316	1	1
female	2	42	2	1	0	1	2.14638	1.77658	0.829815	4.3031	0	0	0	0	72	112	24.1896	73.5	IRN	0.0077482	0.0095724	0.77482	0.95724	1	1
female	2	67	2	8	0	2	3.55316	2.23741	0.817396	6.16502	0	0	0	0	100	197	31.3465	72.4	IRN	0.430429	0.541412	43.0429	54.1412	3	3
female	2	62	1	8	0	2	1.56194	1.01268	0.685303	2.88856	0	0	0	0	75	130	23.7618	60.7	IRN	0.0679329	0.11942	6.79329	11.9421	1	2
female	2	69	2	8	0	2	1.43523	3.38352	1.65737	5.578	0	0	0	0	80	120	25.0401	146.8	IRN	0.206886	0.245818	20.6886	24.5818	2	2
female	2	56	2	1	0	1	1.51022	2.25758	2.16203	4.75824	1	0	0	0	80	100	26.0744	191.5	IRN	0.0784748	0.0397282	7.84748	3.97282	1	1
female	2	53	2	1	0	1	2.58859	3.76935	1.67882	7.12702	0	0	0	0	80	160	26.6135	148.7	IRN	0.101791	0.0873242	10.1791	8.73242	2	1
female	2	67	2	8	0	2	1.52574	1.99432	1.51173	4.21259	0	0	0	0	80	140	27.7008	133.9	IRN	0.179705	0.262748	17.9705	26.2748	2	2
female	2	49	1	1	0	1	2.02484	2.06311	1.36157	4.71169	0	0	0	0	90	140	29.9673	120.6	IRN	0.0311094	0.0475469	3.11094	4.75469	1	1
female	2	47	2	8	0	1	1.61366	2.02122	1.56028	4.34965	0	0	0	0	90	120	33.9875	138.2	IRN	0.0153748	0.0296257	1.53748	2.96257	1	1
female	2	68	2	8	0	2	2.39464	1.88571	1.07707	4.77376	0	0	0	0	85	140	27.8143	95.4	IRN	0.218603	0.297453	21.8603	29.7453	2	2
female	2	40	2	1	0	1	2.2912	3.10475	0.594983	5.66851	0	0	0	0	80	100	29.5858	52.7	IRN	0.0058439	0.0058712	0.58439	0.58712	1	1
female	2	58	2	8	0	1	2.12052	2.47739	0.97094	5.0427	0	0	0	0	50	80	18.342	86	IRN	0.0282284	0.0305876	2.82284	3.05876	1	1
female	2	52	2	8	0	1	2.44118	1.13267	0.73385	3.91003	0	0	0	0	75	115	27.7012	65	IRN	0.0211371	0.036488	2.11371	3.6488	1	1
female	2	42	2	1	0	1	2.22396	1.19473	0.83546	3.80142	0	0	0	0	70	105	26.3133	74	IRN	0.0058358	0.0089652	0.58358	0.89652	1	1
female	2	44	2	8	0	1	1.77658	2.47118	1.25545	4.82289	0	0	0	0	80	120	28.2564	111.2	IRN	0.0146638	0.0180098	1.46638	1.80098	1	1
female	2	47	2	1	0	1	2.29637	0.971302	0.815138	3.64109	0	0	0	0	80	110	25.9945	72.2	IRN	0.0106415	0.01879	1.06415	1.879	1	1
female	2	41	2	1	0	1	1.57229	2.72306	0.920135	4.71686	0	0	0	0	80	115	29.522	81.5	IRN	0.0075607	0.0101229	0.75607	1.01229	1	1
female	2	56	2	8	0	1	2.29637	1.25266	0.754172	3.89452	1	0	0	0	80	120	21.4138	66.8	IRN	0.0924094	0.0492591	9.24094	4.92591	1	1
female	2	45	2	1	0	1	2.93511	0.814073	0.729334	4.08329	0	0	0	0	80	130	19.7514	64.6	IRN	0.0128198	0.01682	1.28198	1.682	1	1
female	2	56	2	8	0	1	2.31188	3.26353	1.54673	6.28398	0	0	0	0	80	120	18.791	137	IRN	0.0514715	0.0458648	5.14715	4.58648	1	1
female	2	47	2	1	0	1	1.84123	4.61653	1.87301	7.31579	0	0	0	0	100	140	28.4167	165.9	IRN	0.0472634	0.0361444	4.72634	3.61444	1	1
female	2	51	2	8	0	1	1.59039	3.54023	2.08865	6.08744	0	0	0	0	80	110	33.8229	185	IRN	0.0276124	0.0355235	2.76124	3.55235	1	1
female	2	44	2	1	0	1	1.70676	2.70185	0.605144	4.68583	0	0	0	0	80	110	22.5347	53.6	IRN	0.0116266	0.0121005	1.16266	1.21005	1	1
female	2	41	2	8	0	1	2.68685	2.47066	0.629982	5.44612	0	0	0	0	60	90	26.6046	55.8	IRN	0.0056583	0.0054357	0.56583	0.54357	1	1
female	2	45	2	1	0	1	1.82313	2.0988	1.21029	4.47637	0	0	0	0	67	117	28.4066	107.2	IRN	0.0110855	0.0175307	1.10855	1.75307	1	1
female	2	49	2	8	0	1	1.79986	2.62376	1.88769	5.28837	0	0	0	0	85	127	25.3187	167.2	IRN	0.0281779	0.0321748	2.81779	3.21748	1	1
female	2	43	2	8	0	1	1.42489	2.0688	1.10642	4.00054	0	0	0	0	65	100	31.4438	98	IRN	0.00673	0.0115941	0.673	1.15941	1	1
female	2	55	2	8	0	1	2.38946	1.39437	0.664981	4.08847	0	0	0	0	75	110	20.1579	58.9	IRN	0.0239403	0.0338551	2.39403	3.38551	1	1
female	2	63	2	8	0	2	2.38171	1.92864	0.593854	4.58239	0	0	0	0	55	95	25.9175	52.6	IRN	0.0577331	0.0811442	5.77331	8.11442	1	1
female	2	44	2	8	0	1	1.63694	2.43601	1.10642	4.57981	0	0	0	0	80	115	24.0641	98	IRN	0.0124488	0.0140953	1.24488	1.40953	1	1
female	2	46	2	1	0	1	2.12052	1.66694	1.21593	4.34448	0	0	0	0	75	115	27.2876	107.7	IRN	0.0120952	0.0188538	1.20952	1.88538	1	1
female	2	48	2	8	0	1	2.13862	1.6297	0.749656	4.11174	0	0	0	0	90	135	22.6667	66.4	IRN	0.0218205	0.0307156	2.18205	3.07156	1	1
female	2	52	1	8	0	1	2.33774	3.72746	1.93962	6.95375	0	0	0	0	80	140	37.6335	171.8	IRN	0.063597	0.0765603	6.3597	7.65603	1	1
female	2	46	2	8	0	1	1.95243	2.64444	1.22722	5.15907	0	0	0	0	75	105	31.6054	108.7	IRN	0.0123631	0.0179521	1.23631	1.79521	1	1
female	2	67	2	8	0	2	1.46368	2.59376	1.8572	4.90823	1	0	0	0	80	130	26.8078	164.5	IRN	0.372629	0.226783	37.2629	22.6783	3	2
female	2	52	2	8	0	1	2.07397	2.1138	1.29609	4.78151	0	0	0	0	75	120	25.8311	114.8	IRN	0.0279416	0.0377629	2.79416	3.77629	1	1
female	2	41	2	1	0	1	2.29378	2.04242	1.14706	4.86168	0	0	0	0	45	70	22.8287	101.6	IRN	0.0031753	0.0031327	0.31753	0.31327	1	1
female	2	52	2	8	0	1	1.89554	2.70909	0.916748	5.0246	0	0	0	0	87	142	27.2658	81.2	IRN	0.0433345	0.0584763	4.33345	5.84763	1	1
female	2	57	2	1	0	1	2.01708	1.23611	1.45641	3.92038	0	0	0	0	65	100	22.5463	129	IRN	0.0277319	0.0418364	2.77319	4.18364	1	1
female	2	63	2	8	0	2	2.02484	4.32638	2.12817	7.32614	0	0	0	0	100	160	24.8737	188.5	IRN	0.21437	0.208933	21.437	20.8933	2	2
female	2	41	2	1	0	1	3.06182	0.848725	0.625466	4.19708	0	0	0	0	70	110	29.3062	55.4	IRN	0.00586	0.0090617	0.586	0.90617	1	1
female	2	45	2	8	0	1	2.14638	2.19707	1.26674	4.92374	1	0	0	0	80	100	23.4852	112.2	IRN	0.0300826	0.0105895	3.00826	1.05895	1	1
female	2	61	1	8	0	2	1.53867	2.05794	2.02204	4.52291	0	0	0	0	60	100	22.317	179.1	IRN	0.0484943	0.0646908	4.84943	6.46908	1	1
female	2	67	1	8	0	2	2.46963	4.40913	1.45076	7.54336	1	0	0	0	80	120	25.9013	128.5	IRN	0.422177	0.195037	42.2177	19.5037	3	2
female	2	53	2	1	0	1	1.31627	1.43109	1.86059	3.59971	1	0	0	0	60	100	30.3402	164.8	IRN	0.051571	0.033749	5.1571	3.3749	1	1
female	2	42	2	8	0	1	1.63694	1.82313	0.82417	3.83762	0	0	0	0	60	100	24.2188	73	IRN	0.0053372	0.0075107	0.53372	0.75107	1	1
female	2	51	1	1	0	1	1.98088	2.99821	1.11545	5.49008	0	0	0	0	80	110	24.1036	98.8	IRN	0.0241045	0.0263737	2.41045	2.63737	1	1
female	2	46	2	1	0	1	2.32481	3.36232	1.69237	6.46241	0	0	0	0	85	130	27.1736	149.9	IRN	0.0279005	0.0251234	2.79005	2.51234	1	1
female	2	42	2	1	0	1	2.22655	2.73599	1.29835	5.55731	1	0	0	0	80	120	24.345	115	IRN	0.0448648	0.0113223	4.48648	1.13223	1	1
female	2	41	2	1	0	1	1.42489	1.71348	1.55463	3.85055	0	0	0	0	80	126	25.4059	137.7	IRN	0.0073096	0.0109076	0.73096	1.09076	1	1
female	2	47	2	1	0	1	2.35067	3.26664	1.91253	6.49345	1	0	0	0	70	100	25.9505	169.4	IRN	0.0586006	0.0154799	5.86006	1.54799	1	1
female	2	57	2	8	0	1	1.32662	3.02097	1.16174	4.87978	0	0	0	0	80	120	25.27	102.9	IRN	0.0458041	0.0629451	4.58041	6.29451	1	1
female	2	52	2	8	0	1	1.46626	3.16992	1.25996	5.21338	0	0	0	0	90	140	23.5738	111.6	IRN	0.0436019	0.0505823	4.36019	5.05823	1	1
female	2	49	2	1	0	1	1.53867	3.3918	1.6506	5.68661	0	0	0	0	100	140	34.592	146.2	IRN	0.0393319	0.0550223	3.93319	5.50223	1	1
female	2	41	1	1	0	1	1.16887	2.6822	1.73753	4.64704	0	0	0	0	80	100	21.3994	153.9	IRN	0.0054684	0.0055132	0.54684	0.55132	1	1
female	2	46	2	8	0	1	1.16887	2.47739	1.42254	4.29793	1	0	0	0	85	127	28.8265	126	IRN	0.0491135	0.0250567	4.91135	2.50567	1	1
female	2	43	2	1	0	1	1.23611	3.29974	0.795945	4.90047	0	0	0	0	80	110	24.1885	70.5	IRN	0.0105417	0.0109611	1.05417	1.09611	1	1
female	2	50	2	8	0	1	1.00595	2.70237	0.874975	4.10915	0	0	0	0	80	127	37.8284	77.5	IRN	0.0205793	0.0483866	2.05793	4.83866	1	1
female	2	52	2	8	0	1	0.98268	2.61703	1.38302	4.23328	1	0	0	0	75	120	28.855	122.5	IRN	0.0743721	0.0413257	7.43721	4.13257	1	1
female	2	56	1	8	0	1	1.37058	1.64521	1.11094	3.52472	1	0	0	0	70	105	27.5646	98.4	IRN	0.0676359	0.0450765	6.76359	4.50765	1	1
female	2	47	2	1	0	1	1.54126	3.23974	0.430149	4.97805	0	0	0	0	65	100	17.4915	38.1	IRN	0.0123795	0.0116981	1.23795	1.16981	1	1
female	2	43	2	8	0	1	1.13784	3.27181	1.97462	5.31423	1	0	0	0	60	95	29.0812	174.9	IRN	0.0300891	0.0096455	3.00891	0.96455	1	1
female	2	50	1	8	0	1	1.37058	2.82133	0.942715	4.62377	0	0	0	0	90	130	25.0235	83.5	IRN	0.0245513	0.0342556	2.45513	3.42556	1	1
female	2	46	2	8	0	1	1.28524	3.22371	1.54899	5.21855	0	0	0	0	75	105	25.7192	137.2	IRN	0.0125563	0.0147248	1.25563	1.47248	1	1
female	2	56	1	8	0	1	1.03957	2.96407	2.25687	5.03753	1	0	0	0	70	110	28.2217	199.9	IRN	0.0971429	0.0499821	9.71429	4.99821	1	1
female	2	56	2	1	0	1	1.46368	3.60954	1.58173	5.79781	0	0	0	0	75	140	23.968	140.1	IRN	0.0652348	0.0741009	6.52348	7.41009	1	1
female	2	56	2	1	0	1	2.37136	3.02924	0.844492	5.78747	1	0	0	0	60	100	19.371	74.8	IRN	0.0949843	0.0330684	9.49843	3.30684	1	1
female	2	48	1	8	0	1	1.45333	1.62504	0.850137	3.46783	0	0	0	0	80	120	30.2291	75.3	IRN	0.0140815	0.0295318	1.40815	2.95318	1	1
female	2	68	2	8	0	2	1.0344	3.39956	0.888523	4.84099	0	0	0	0	82	140	20.4812	78.7	IRN	0.220008	0.262114	22.0008	26.2114	2	2
female	2	51	2	1	0	1	1.19732	3.38197	1.2148	5.1358	0	0	0	0	100	140	23.1959	107.6	IRN	0.0379842	0.044413	3.79842	4.4413	1	1
female	2	68	2	8	0	2	1.57746	3.25733	1.57157	5.55473	0	0	0	0	110	160	24.4352	139.2	IRN	0.299578	0.358465	29.9578	35.8465	2	3
female	2	58	1	8	0	1	1.11198	2.81771	1.00142	4.38844	0	0	0	0	80	120	20.9466	88.7	IRN	0.0479618	0.0637537	4.79618	6.37537	1	1
female	2	63	2	8	0	2	1.4585	2.66358	0.570145	4.38327	0	0	0	0	80	120	23.0332	50.5	IRN	0.0812777	0.111334	8.12777	11.1334	1	2
female	2	63	2	8	0	2	1.13784	3.88934	0.99352	5.48232	1	0	0	0	90	130	29.0367	88	IRN	0.265802	0.147697	26.5802	14.7697	2	2
female	2	52	2	8	0	1	1.09646	1.88261	1.88543	3.8428	0	0	0	0	75	120	30.282	167	IRN	0.0227477	0.0431195	2.27477	4.31195	1	1
female	2	43	2	8	0	1	1.31886	2.95011	0.701109	4.59015	0	0	0	0	70	110	30.9208	62.1	IRN	0.009665	0.0139088	0.9665	1.39088	1	1
female	2	43	2	1	0	1	1.36024	2.27103	1.0432	4.10915	0	0	0	0	80	110	19.8537	92.4	IRN	0.0084481	0.0094018	0.84481	0.94018	1	1
female	2	70	1	8	0	2	1.56194	1.76986	0.985617	3.78332	1	0	0	0	85	160	24.4215	87.3	IRN	0.595269	0.422447	59.5269	42.2447	3	3
female	2	46	2	1	0	1	1.13008	4.20225	1.96446	6.23226	0	0	0	0	70	90	28.3874	174	IRN	0.0122918	0.0120302	1.22918	1.20302	1	1
female	2	46	2	8	0	1	1.3861	2.63669	1.09174	4.52291	0	0	0	0	80	130	40.3368	96.7	IRN	0.0168544	0.0390171	1.68544	3.90171	1	1
female	2	48	2	8	0	1	1.16887	3.81332	1.24416	5.55214	0	0	0	0	80	100	29.0611	110.2	IRN	0.016268	0.0194481	1.6268	1.94481	1	1
female	2	47	1	8	0	1	1.23611	3.38818	1.33109	5.23406	1	0	0	0	80	100	30.5428	117.9	IRN	0.0427704	0.0180191	4.27704	1.80191	1	1
female	2	48	1	8	0	1	0.868896	2.34757	1.46883	3.88934	1	0	0	0	75	120	29.3372	130.1	IRN	0.0498853	0.0286912	4.98853	2.86912	1	1
female	2	49	2	1	0	1	1.49212	2.5741	1.60657	4.8022	0	0	0	0	70	100	18.1095	142.3	IRN	0.0152503	0.0153632	1.52503	1.53632	1	1
female	2	49	1	1	0	1	1.11457	0.88286	2.0243	2.92477	1	0	0	0	80	110	24.864	179.3	IRN	0.0368891	0.0230376	3.68891	2.30376	1	1
female	2	47	2	8	0	1	1.73521	2.22344	0.582564	4.22552	1	0	0	0	80	120	25.3674	51.6	IRN	0.0481272	0.0223011	4.81272	2.23011	1	1
female	2	52	2	8	0	1	0.951648	2.20172	1.7985	3.97727	0	0	0	0	80	115	24.779	159.3	IRN	0.0214509	0.0334374	2.14509	3.34374	1	1
female	2	49	2	1	0	1	0.656844	1.73159	4.87389	4.62118	0	0	0	0	80	120	38.856	431.7	IRN	0.0210915	0.0434039	2.10915	4.34039	1	1
female	2	67	2	1	0	2	1.14818	3.6985	1.75447	5.65041	0	0	0	0	80	160	23.1911	155.4	IRN	0.267676	0.312767	26.7676	31.2767	2	3
female	2	63	2	8	0	2	1.16111	1.83554	1.29948	3.59195	1	0	0	0	75	120	27.7803	115.1	IRN	0.18196	0.123754	18.196	12.3754	2	2
female	2	48	2	8	0	1	1.01888	8.02643	5.23404	11.443	1	0	0	0	70	100	24.4975	463.6	IRN	0.209231	0.0167645	20.9231	1.67645	2	1
female	2	47	2	8	0	1	1.43006	4.02537	1.60544	6.19088	0	0	0	0	65	105	31.3792	142.2	IRN	0.0185044	0.0203923	1.85044	2.03923	1	1
female	2	53	1	1	0	1	1.80244	5.79833	1.12223	8.11487	1	0	0	0	80	120	24.7141	99.4	IRN	0.181178	0.0408882	18.1178	4.08882	2	1
female	2	48	2	8	0	1	1.16111	2.68375	2.43412	4.95995	0	0	0	0	65	105	25.2206	215.6	IRN	0.0154166	0.0188785	1.54166	1.88785	1	1
female	2	63	1	8	0	2	1.22059	2.65479	0.944973	4.30828	0	0	0	0	80	120	21.9732	83.7	IRN	0.0804309	0.108725	8.04309	10.8725	1	2
female	2	49	2	8	0	1	0.938718	2.09259	1.66415	3.79366	0	0	0	0	75	95	24.9763	147.4	IRN	0.0108896	0.0174234	1.08896	1.74234	1	1
female	2	50	2	1	0	1	1.2749	2.34447	0.832073	4.00054	0	0	0	0	60	95	23.1786	73.7	IRN	0.0111806	0.0168125	1.11806	1.68125	1	1
female	2	40	2	1	0	1	1.14818	2.53583	3.25942	5.17717	0	0	0	0	80	120	31.3575	288.7	IRN	0.0075866	0.0095407	0.75866	0.95407	1	1
female	2	45	2	8	0	1	1.26197	3.1844	0.940457	4.8772	0	0	0	0	70	115	24.9418	83.3	IRN	0.0118774	0.0149633	1.18774	1.49633	1	1
female	2	50	2	1	0	1	1.83089	3.83866	1.18319	6.21157	0	0	0	0	100	130	31.5963	104.8	IRN	0.0357298	0.0420947	3.57298	4.20947	1	1
female	2	43	2	1	0	1	1.1818	2.7303	1.11319	4.42206	0	0	0	0	60	97	24.5891	98.6	IRN	0.0071383	0.0085638	0.71383	0.85638	1	1
female	2	47	1	8	0	1	0.868896	1.58936	1.07481	2.95063	0	0	0	0	77	135	34.4999	95.2	IRN	0.0142952	0.0401083	1.42952	4.01083	1	1
female	2	62	2	1	0	2	1.19473	4.44223	2.29864	6.68998	0	0	0	0	90	150	28.3557	203.6	IRN	0.157681	0.17869	15.7681	17.869	2	2
female	2	66	2	8	0	2	1.60591	3.21802	1.56141	5.53921	0	0	0	0	72	107	22.8928	138.3	IRN	0.112523	0.130109	11.2523	13.0109	2	2
female	2	44	2	8	0	1	1.44816	3.06027	0.658207	4.80996	0	0	0	0	80	100	30.7545	58.3	IRN	0.0098996	0.01321	0.98996	1.321	1	1
female	2	42	2	1	0	1	1.10681	3.00752	1.65963	4.87461	1	0	0	0	80	110	26.2377	147	IRN	0.0303639	0.0098956	3.03639	0.98956	1	1
female	2	55	2	8	0	1	1.33179	3.82935	1.36157	5.78488	0	0	0	0	90	130	22.8578	120.6	IRN	0.0470645	0.0517219	4.70645	5.17219	1	1
female	2	60	2	8	0	2	1.10939	4.01606	2.29187	6.17537	0	0	0	0	72	107	29.2279	203	IRN	0.0616366	0.0755779	6.16366	7.55779	1	1
female	2	42	2	8	0	1	0.837864	2.77374	1.74656	4.41172	0	0	0	0	82	127	21.4996	154.7	IRN	0.0107763	0.0117784	1.07763	1.17784	1	1
female	2	47	2	1	0	1	0.961992	3.23509	1.6427	4.9496	0	0	0	0	70	100	30.863	145.5	IRN	0.0122903	0.0182109	1.22903	1.82109	1	1
female	2	47	2	1	0	1	1.03181	2.49756	2.5188	4.68325	0	0	0	0	100	140	26.0584	223.1	IRN	0.0243483	0.0334535	2.43483	3.34535	1	1
female	2	46	2	1	0	1	1.30852	2.49911	1.16626	4.34189	1	0	0	0	67	97	21.0825	103.3	IRN	0.0282509	0.010777	2.82509	1.0777	1	1
female	2	60	2	1	0	2	0.806832	3.1363	2.56396	5.11769	1	0	0	0	75	120	26.8656	227.1	IRN	0.166567	0.0878248	16.6567	8.78248	2	1
female	2	41	2	1	0	1	1.19473	2.41688	1.17077	4.14794	0	0	0	0	75	115	31.0376	103.7	IRN	0.0063901	0.0107033	0.63901	1.07033	1	1
female	2	45	2	1	0	1	1.20249	3.51696	1.78382	5.53663	0	0	0	0	70	105	30.7306	158	IRN	0.0116894	0.0149933	1.16894	1.49933	1	1
female	2	43	2	1	0	1	1.49471	2.6972	2.60799	5.38664	1	0	0	0	80	120	34.6021	231	IRN	0.0498796	0.0193511	4.98796	1.93511	1	1
female	2	50	1	8	0	1	1.21283	3.07424	1.31641	4.89013	0	0	0	0	92	132	33.5982	116.6	IRN	0.0271162	0.0465024	2.71162	4.65024	1	1
female	2	49	2	8	0	1	1.17922	2.69254	0.935941	4.30052	0	0	0	0	80	115	27.5618	82.9	IRN	0.0178021	0.0275897	1.78021	2.75897	1	1
female	2	40	2	1	0	1	0.894756	1.36489	0.559984	2.51618	0	0	0	0	70	110	26.539	49.6	IRN	0.0027269	0.0064502	0.27269	0.64502	1	1
female	2	46	2	1	0	1	1.09646	2.88701	0.714657	4.31086	0	0	0	0	85	125	20.5838	63.3	IRN	0.014503	0.0182743	1.4503	1.82743	1	1
female	2	44	2	1	0	1	1.21025	3.23612	0.782397	4.80479	0	0	0	0	75	120	27.1186	69.3	IRN	0.0145915	0.0173111	1.45915	1.73111	1	1
female	2	59	2	1	0	1	1.64728	3.14768	0.998036	5.25217	0	0	0	0	87	125	30.7718	88.4	IRN	0.0677369	0.0990177	6.77369	9.90177	1	1
female	2	53	1	1	0	1	1.06026	2.21879	1.33222	3.88934	0	0	0	0	60	105	24.7768	118	IRN	0.0200648	0.031352	2.00648	3.1352	1	1
female	2	46	2	1	0	1	1.20249	3.53868	1.69689	5.51852	1	0	0	0	80	100	24.463	150.3	IRN	0.0405156	0.0128054	4.05156	1.28054	1	1
female	2	40	2	8	0	1	0.899928	1.89502	1.10755	3.30232	0	0	0	0	65	100	24.7633	98.1	IRN	0.0028248	0.0048917	0.28248	0.48917	1	1
female	2	56	2	8	0	1	1.39385	4.29379	2.60009	6.87876	0	0	0	0	90	160	31.0521	230.3	IRN	0.110246	0.124734	11.0246	12.4734	2	2
female	2	55	1	1	0	1	1.24904	4.12932	1.82446	6.21416	0	0	0	0	70	120	30.385	161.6	IRN	0.0433117	0.0536865	4.33117	5.36865	1	1
female	2	52	2	1	0	1	1.17663	2.06673	1.08271	3.73936	1	0	0	0	100	130	34.0785	95.9	IRN	0.0794421	0.0577311	7.94421	5.77311	1	1
female	2	58	1	1	0	1	1.12232	3.53299	1.9464	5.54697	0	0	0	0	60	95	26.8352	172.4	IRN	0.0393102	0.0490589	3.93102	4.90589	1	1
female	2	42	2	1	0	1	1.20508	2.72978	0.990133	4.38844	0	0	0	0	60	90	28.5301	87.7	IRN	0.0051211	0.0071611	0.51211	0.71611	1	1
female	2	45	2	8	0	1	1.52833	3.17044	0.807235	5.06856	0	0	0	0	75	110	32.8394	71.5	IRN	0.0113533	0.0177863	1.13533	1.77863	1	1
female	2	53	2	8	0	1	1.32662	2.96976	1.88882	5.16166	0	0	0	0	80	135	30.684	167.3	IRN	0.0441802	0.0634017	4.41802	6.34017	1	1
female	2	46	1	1	0	1	1.44557	3.71246	1.5885	5.88574	0	0	0	0	80	140	35.7114	140.7	IRN	0.0290265	0.0405362	2.90265	4.05362	1	1
female	2	57	2	1	0	1	1.10939	3.70005	1.74543	5.60903	0	0	0	0	80	140	30.282	154.6	IRN	0.0722153	0.0999458	7.22153	9.99458	1	1
female	2	47	2	8	0	1	1.33179	3.07527	0.919006	4.82806	1	0	0	0	80	110	34.909	81.4	IRN	0.0465016	0.0252178	4.65016	2.52178	1	1
female	2	51	2	1	0	1	1.1818	2.05328	1.15722	3.76522	0	0	0	0	70	110	20.3611	102.5	IRN	0.0162765	0.0235099	1.62765	2.35099	1	1
female	2	41	2	1	0	1	1.17404	3.05872	1.06803	4.72204	0	0	0	0	75	110	33.2436	94.6	IRN	0.0068443	0.0104745	0.68443	1.04745	1	1
female	2	50	2	1	0	1	0.95682	2.74116	2.3088	4.75565	0	0	0	0	90	120	26.6733	204.5	IRN	0.0211142	0.0299537	2.11142	2.99537	1	1
female	2	55	2	1	0	1	1.24904	3.43731	1.13916	5.2082	0	0	0	0	60	90	27.6257	100.9	IRN	0.0213163	0.029461	2.13163	2.9461	1	1
female	2	55	1	8	0	1	1.27231	3.87279	1.24416	5.71506	0	0	0	0	82	120	31.3144	110.2	IRN	0.0392213	0.0550982	3.92213	5.50982	1	1
female	2	43	2	1	0	1	1.23094	5.67782	2.84169	8.21055	0	0	0	0	60	100	28.3418	251.7	IRN	0.0218575	0.0103885	2.18575	1.03885	1	1
female	2	52	1	1	0	1	1.60591	2.91442	0.728205	4.85392	0	0	0	0	80	120	29.7491	64.5	IRN	0.0283883	0.0424409	2.83883	4.24409	1	1
female	2	58	2	1	0	1	1.33179	3.90745	0.987875	5.69179	0	0	0	0	85	130	26.4763	87.5	IRN	0.0705877	0.0865741	7.05877	8.65741	1	1
female	2	49	2	1	0	1	1.26197	3.52006	1.73189	5.57542	0	0	0	0	80	150	29.8233	153.4	IRN	0.04594	0.0569882	4.594	5.69882	1	1
female	2	64	2	8	0	2	1.5154	2.43291	0.565629	4.20742	0	0	0	0	60	100	22.3697	50.1	IRN	0.0656738	0.0890856	6.56738	8.90856	1	1
female	2	47	2	1	0	1	1.10681	2.38946	1.24754	4.06778	0	0	0	0	80	130	32.6759	110.5	IRN	0.0172729	0.0343481	1.72729	3.43481	1	1
female	2	50	2	1	0	1	1.43523	3.11716	1.45415	5.21855	0	0	0	0	73	117	26.9935	128.8	IRN	0.0223091	0.0286123	2.23091	2.86123	1	1
female	2	66	2	8	0	2	1.4223	3.63695	1.22835	5.62196	1	0	0	0	80	140	29.7946	108.8	IRN	0.39249	0.235806	39.249	23.5806	3	2
female	2	49	2	1	0	1	1.22576	2.06725	1.66302	4.05485	0	0	0	0	72	110	31.3183	147.3	IRN	0.0152984	0.0283155	1.52984	2.83155	1	1
female	2	49	2	8	0	1	1.20766	2.93201	1.19222	4.68583	0	0	0	0	85	130	32.8083	105.6	IRN	0.0257413	0.0431792	2.57413	4.31792	1	1
female	2	54	1	1	0	1	1.37575	2.15052	0.724818	3.85831	0	0	0	0	100	120	22.3401	64.2	IRN	0.0290447	0.0423985	2.90447	4.23985	1	1
female	2	55	2	8	0	1	1.26197	3.86762	0.922393	5.55214	1	0	0	0	90	140	27.9153	81.7	IRN	0.149781	0.0707403	14.9781	7.07403	2	1
female	2	47	2	1	0	1	1.16887	3.32611	2.25687	5.52887	0	0	0	0	80	110	32.0358	199.9	IRN	0.0171837	0.0229383	1.71837	2.29383	1	1
female	2	48	2	1	0	1	1.66797	4.25966	2.03107	6.85807	0	0	0	0	80	110	24.7195	179.9	IRN	0.0270615	0.0204275	2.70615	2.04275	1	1
female	2	58	2	1	0	1	1.66538	3.4249	0.951747	5.52628	0	0	0	0	100	170	26.8042	84.3	IRN	0.128278	0.165488	12.8278	16.5488	2	2
female	2	60	2	8	0	2	1.40937	4.43499	1.129	6.36156	0	0	0	0	90	120	21.3487	100	IRN	0.0777183	0.0766935	7.77183	7.66935	1	1
female	2	59	2	8	0	1	1.35506	2.77943	1.74543	4.93409	0	0	0	0	100	160	20.5442	154.6	IRN	0.110646	0.134234	11.0646	13.4234	2	2
female	2	52	1	1	0	1	1.05509	2.56531	1.42819	4.27466	1	0	0	0	80	125	31.6242	126.5	IRN	0.0817503	0.0490897	8.17503	4.90897	1	1
female	2	40	2	1	0	1	1.14301	2.86322	1.47222	4.68066	0	0	0	0	75	110	31.7241	130.4	IRN	0.0053008	0.0078481	0.53008	0.78481	1	1
female	2	49	2	8	0	1	1.37317	2.6372	0.943844	4.44275	0	0	0	0	70	100	25.3646	83.6	IRN	0.0139776	0.0193877	1.39776	1.93877	1	1
female	2	52	1	8	0	1	1.37575	2.78305	1.40448	4.8022	0	0	0	0	70	90	29.7218	124.4	IRN	0.016533	0.0246589	1.6533	2.46589	1	1
female	2	41	2	1	0	1	1.35248	5.34526	1.84027	7.54078	0	0	0	0	70	100	27.2932	163	IRN	0.0128757	0.0068497	1.28757	0.68497	1	1
female	2	45	2	1	0	1	1.3111	1.68918	1.73753	3.79625	0	0	0	0	87	117	27.2173	153.9	IRN	0.0092357	0.0168293	0.92357	1.68293	1	1
female	2	47	2	1	0	1	1.3111	1.67935	0.799332	3.35663	0	0	0	0	62	100	21.9573	70.8	IRN	0.0082	0.013563	0.82	1.3563	1	1
female	2	63	1	8	0	2	1.34213	3.90124	1.28367	5.83143	0	0	0	0	80	100	30.9594	113.7	IRN	0.0741389	0.0981822	7.41389	9.81822	1	1
female	2	58	2	8	0	1	1.52574	3.894	1.81317	6.25036	0	0	0	0	75	110	21.0007	160.6	IRN	0.0565707	0.0541033	5.65707	5.41033	1	1
female	2	41	2	1	0	1	1.19732	3.84849	1.44399	5.7073	0	0	0	0	82	110	23.6806	127.9	IRN	0.0091602	0.0073668	0.91602	0.73668	1	1
female	2	64	1	8	0	2	1.86968	3.37783	1.28593	5.8366	0	0	0	0	72	110	21.8436	113.9	IRN	0.0944889	0.102387	9.44889	10.2387	1	2
female	2	65	1	8	0	2	1.44299	4.42413	1.97123	6.77015	0	0	0	0	85	160	33.5109	174.6	IRN	0.219922	0.278155	21.9922	27.8155	2	2
female	2	56	2	8	0	1	1.06285	3.71143	1.76576	5.58317	0	0	0	0	70	110	28.0748	156.4	IRN	0.0382007	0.0497828	3.82007	4.97828	1	1
female	2	49	1	1	0	1	1.22576	1.73727	1.35593	3.5842	0	0	0	0	80	120	26.4278	120.1	IRN	0.0164108	0.0292296	1.64108	2.92296	1	1
female	2	42	1	1	0	1	1.36024	2.3455	0.784655	4.06519	0	0	0	0	70	100	16.9874	69.5	IRN	0.0056974	0.0057868	0.56974	0.57868	1	1
female	2	40	2	1	0	1	1.16629	3.0039	1.27238	4.75307	0	0	0	0	80	120	25.1953	112.7	IRN	0.0066597	0.0075577	0.66597	0.75577	1	1
female	2	60	2	8	0	2	1.1456	3.17406	1.36383	4.94443	0	0	0	0	85	130	22.6767	120.8	IRN	0.072139	0.0929716	7.2139	9.29716	1	1
female	2	42	2	1	0	1	1.28007	1.774	0.93707	3.48334	0	0	0	0	75	110	25.5099	83	IRN	0.0058851	0.0096395	0.58851	0.96395	1	1
female	2	56	2	8	0	1	1.774	2.90149	1.2927	5.26768	0	0	0	0	90	140	25.0762	114.5	IRN	0.0590509	0.0763391	5.90509	7.63391	1	1
female	2	40	2	1	0	1	1.31627	3.19216	1.11545	5.01943	0	0	0	0	60	95	24.1697	98.8	IRN	0.0043181	0.0043073	0.43181	0.43073	1	1
female	2	47	2	1	0	1	1.50505	3.54592	1.21255	5.60645	0	0	0	0	75	110	27.4361	107.4	IRN	0.0175254	0.0197066	1.75254	1.97066	1	1
female	2	53	2	8	0	1	1.54643	3.50093	1.0511	5.52887	0	0	0	0	80	120	22.7898	93.1	IRN	0.0368477	0.038655	3.68477	3.8655	1	1
female	2	47	2	8	0	1	0.972336	3.33697	1.36383	4.93409	0	0	0	0	70	95	24.1592	120.8	IRN	0.011142	0.0132493	1.1142	1.32493	1	1
female	2	56	2	8	0	1	1.10939	3.71505	1.45302	5.49008	1	0	0	0	85	125	27.9421	128.7	IRN	0.133995	0.0640142	13.3995	6.40142	2	1
female	2	54	2	8	0	1	1.22059	2.47222	1.03868	4.16863	0	0	0	0	60	110	30.5729	92	IRN	0.0260772	0.0450041	2.60772	4.50041	1	1
female	2	57	1	8	0	1	1.60849	3.77556	0.95965	5.82367	0	0	0	0	65	100	17.7999	85	IRN	0.0392544	0.0368624	3.92544	3.68624	1	1
female	2	49	2	8	0	1	0.876654	2.85443	1.5535	4.44275	0	0	0	0	65	105	32.6294	137.6	IRN	0.0153267	0.0268776	1.53267	2.68776	1	1
female	2	47	2	8	0	1	1.22318	3.43059	1.96107	5.55214	1	0	0	0	88	115	36.5887	173.7	IRN	0.0610954	0.0293294	6.10954	2.93294	1	1
female	2	46	2	8	0	1	1.29559	2.6522	1.30625	4.54619	1	0	0	0	80	120	32.617	115.7	IRN	0.0459158	0.0248465	4.59158	2.48465	1	1
female	2	52	2	8	0	1	1.1818	2.93304	0.947231	4.54877	0	0	0	0	65	100	17.1594	83.9	IRN	0.0186607	0.020274	1.86607	2.0274	1	1
female	2	61	1	8	0	2	1.04474	4.22346	1.24077	5.8366	0	0	0	0	90	120	22.2927	109.9	IRN	0.080651	0.0887166	8.0651	8.87166	1	1
female	2	68	2	8	0	2	0.987852	3.32404	1.46544	4.98322	0	0	0	0	80	140	23.683	129.8	IRN	0.223006	0.277102	22.3006	27.7102	2	2
female	2	54	2	8	0	1	1.76365	3.6054	1.07707	5.86246	1	0	0	0	92	135	36.1409	95.4	IRN	0.160352	0.0814308	16.0352	8.14308	2	1
female	2	60	2	8	0	2	0.99561	0.104474	0.646917	1.39644	0	0	0	0	75	130	23.9059	57.3	IRN	0.040517	0.0958027	4.0517	9.58027	1	1
female	2	55	1	8	0	1	1.3111	1.81951	0.719173	3.46007	0	0	0	0	82	130	21.0555	63.7	IRN	0.0296499	0.049179	2.96499	4.9179	1	1
female	2	42	2	1	0	1	1.40678	3.42593	1.02852	5.30389	0	0	0	0	80	100	24.0519	91.1	IRN	0.0081301	0.0074655	0.81301	0.74655	1	1
female	2	44	2	1	0	1	1.59556	2.66306	1.2769	4.84358	0	0	0	0	100	140	24.6477	113.1	IRN	0.0217449	0.0236062	2.17449	2.36062	1	1
female	2	46	2	1	0	1	1.19473	2.81202	1.16061	4.53843	0	0	0	0	80	127	26.571	102.8	IRN	0.0159847	0.0232306	1.59847	2.32306	1	1
female	2	64	1	8	0	2	0.993024	2.9227	0.806106	4.285	0	0	0	0	100	160	26.1928	71.4	IRN	0.156705	0.232195	15.6705	23.2195	2	2
female	2	41	2	1	0	1	1.84382	1.94778	4.30036	5.76161	0	0	0	0	80	140	35.0287	380.9	IRN	0.0170527	0.0206953	1.70527	2.06953	1	1
female	2	54	2	8	0	1	1.7171	3.51024	1.25093	5.8004	0	0	0	0	80	120	30.258	110.8	IRN	0.0432371	0.0531425	4.32371	5.31425	1	1
female	2	52	2	8	0	1	1.50247	3.00079	1.49931	5.1901	0	0	0	0	80	127	36.1772	132.8	IRN	0.0345522	0.0582234	3.45522	5.82234	1	1
female	2	44	2	8	0	1	1.03699	4.56015	1.12674	6.1133	1	0	0	0	80	125	39.3576	99.8	IRN	0.0763978	0.0292228	7.63978	2.92228	1	1
female	2	45	2	1	0	1	0.584436	1.73314	1.18432	2.86012	1	0	0	0	87	137	24.4454	104.9	IRN	0.0352346	0.0226698	3.52346	2.26698	1	1
female	2	52	2	8	0	1	1.57229	3.20767	1.26787	5.36078	0	0	0	0	80	140	27.1419	112.3	IRN	0.045023	0.0562192	4.5023	5.62192	1	1
female	2	59	2	8	0	1	1.14818	2.98373	1.70027	4.91081	0	0	0	0	90	130	28.3418	150.6	IRN	0.0691928	0.101001	6.91928	10.1001	1	2
female	2	57	2	8	0	1	0.938718	1.70521	2.84847	3.94882	1	0	0	0	80	100	21.5561	252.3	IRN	0.0779549	0.0407469	7.79549	4.07469	1	1
female	2	44	2	1	0	1	1.58005	3.34628	0.66611	5.23148	0	0	0	0	80	130	35.9798	59	IRN	0.0199109	0.0286931	1.99109	2.86931	1	1
female	2	56	1	8	0	1	1.50505	2.07863	1.4406	4.24363	0	0	0	0	70	100	24.2446	127.6	IRN	0.0250678	0.0377892	2.50678	3.77892	1	1
female	2	59	2	8	0	1	1.38092	3.06855	2.22074	5.4668	0	0	0	0	80	120	23.9478	196.7	IRN	0.0649163	0.0770351	6.49163	7.70351	1	1
female	2	53	2	1	0	1	0.708564	2.61548	3.16459	4.77376	0	0	0	0	80	110	27.8866	280.3	IRN	0.026406	0.0375431	2.6406	3.75431	1	1
female	2	45	2	8	0	1	1.29559	2.65272	1.29948	4.5436	0	0	0	0	80	110	23.3275	115.1	IRN	0.0098605	0.0128279	0.98605	1.28279	1	1
female	2	51	2	8	0	1	1.21025	3.17923	1.20013	4.93926	1	0	0	0	80	102	22.7458	106.3	IRN	0.0565153	0.0218352	5.65153	2.18352	1	1
female	2	46	1	1	0	1	1.53091	3.71505	0.990133	5.69954	0	0	0	0	65	100	24.298	87.7	IRN	0.0129415	0.0127344	1.29415	1.27344	1	1
female	2	55	2	8	0	1	1.36282	3.10785	1.32206	5.07632	0	0	0	0	82	125	35.1527	117.1	IRN	0.0375842	0.0668322	3.75842	6.68322	1	1
female	2	60	2	8	0	2	1.34731	3.07631	1.41915	5.07373	0	0	0	0	60	107	21.0532	125.7	IRN	0.0515016	0.061739	5.15016	6.1739	1	1
female	2	46	2	8	0	1	1.32662	4.02071	1.15835	5.87798	0	0	0	0	65	100	23.9537	102.6	IRN	0.0135579	0.0125873	1.35579	1.25873	1	1
female	2	60	1	8	0	2	1.57487	3.14458	0.72256	5.05046	0	0	0	0	85	145	26.6751	64	IRN	0.0924468	0.129737	9.24468	12.9737	1	2
female	2	55	2	8	0	1	1.01371	2.62427	1.2148	4.19449	0	0	0	0	90	140	22.5648	107.6	IRN	0.0406269	0.0609753	4.06269	6.09753	1	1
female	2	50	2	8	0	1	0.81459	3.00597	2.61702	5.01943	0	0	0	0	80	120	29.843	231.8	IRN	0.0224759	0.0330935	2.24759	3.30935	1	1
female	2	65	2	8	0	2	1.46626	4.52757	1.2148	6.55034	1	0	0	0	72	120	25.54	107.6	IRN	0.291563	0.135043	29.1563	13.5043	2	2
female	2	46	2	1	0	1	1.10164	1.30541	1.04545	2.88598	1	0	0	0	50	80	27.6577	92.6	IRN	0.0140235	0.009659	1.40235	0.9659	1	1
female	2	62	2	8	0	2	1.06543	5.44715	1.60657	7.24856	1	0	0	0	70	110	30.1769	142.3	IRN	0.236888	0.101825	23.6888	10.1825	2	2
female	2	65	1	8	0	2	1.17146	2.86374	2.25574	5.06856	1	0	0	0	75	125	20.9048	199.8	IRN	0.26217	0.131722	26.217	13.1722	2	2
female	2	49	2	1	0	1	1.08612	3.66436	2.94669	6.10037	1	0	0	0	87	115	26.5151	261	IRN	0.0858988	0.0266825	8.58988	2.66825	1	1
female	2	45	2	1	0	1	1.43782	3.32146	1.53318	5.46163	0	0	0	0	80	115	32.2494	135.8	IRN	0.0138946	0.0192304	1.38946	1.92304	1	1
female	2	50	2	8	0	1	1.3292	3.1663	0.799332	4.86168	0	0	0	0	65	110	23.161	70.8	IRN	0.0180429	0.0222495	1.80429	2.22495	1	1
female	2	52	2	8	0	1	1.49471	2.526	0.847879	4.40913	0	0	0	0	60	100	21.8817	75.1	IRN	0.018097	0.0233644	1.8097	2.33644	1	1
female	2	56	2	8	0	1	1.03699	6.06779	2.99524	8.47691	0	0	0	0	70	105	22.705	265.3	IRN	0.0608452	0.0394764	6.08452	3.94764	1	1
female	2	53	1	8	0	1	1.42747	2.36516	1.02965	4.26431	0	0	0	0	70	120	21.1287	91.2	IRN	0.0281995	0.036824	2.81995	3.6824	1	1
female	2	56	1	8	0	1	0.972336	2.9258	1.24529	4.46861	0	0	0	0	80	130	33.4699	110.3	IRN	0.0430693	0.0808145	4.30693	8.08145	1	1
female	2	58	2	8	0	1	1.22059	3.14096	0.792558	4.72462	1	0	0	0	80	130	25.1848	70.2	IRN	0.16023	0.0837689	16.023	8.37689	2	1
female	2	66	2	8	0	2	1.00595	3.17664	1.53318	4.88495	0	0	0	0	80	140	28.8911	135.8	IRN	0.163362	0.231789	16.3362	23.1789	2	2
female	2	54	2	8	0	1	1.09388	3.42335	3.45022	6.09779	0	0	0	0	70	110	27.7723	305.6	IRN	0.0387457	0.0415412	3.87457	4.15412	1	1
female	2	57	1	8	0	1	1.10681	3.58006	1.24529	5.25734	0	0	0	0	85	125	40.2905	110.3	IRN	0.0532008	0.10126	5.32008	10.126	1	2
female	2	49	2	1	0	1	1.33955	3.21647	1.49141	5.23924	0	0	0	0	90	132	38.2849	132.1	IRN	0.030516	0.0532918	3.0516	5.32918	1	1
female	2	47	2	1	0	1	1.49212	3.75487	1.0161	5.71247	0	0	0	0	70	110	33.935	90	IRN	0.0180031	0.024421	1.80031	2.4421	1	1
female	2	64	2	8	0	2	0.987852	4.69618	2.433	6.79859	0	0	0	0	75	110	27.4657	215.5	IRN	0.107384	0.115789	10.7384	11.5789	2	2
female	2	49	2	1	0	1	1.12232	3.91624	3.2041	6.50638	0	0	0	0	70	97	27.3189	283.8	IRN	0.0218092	0.0195048	2.18092	1.95048	1	1
female	2	55	2	8	0	1	1.41196	3.6323	0.849008	5.43319	0	0	0	0	67	90	31.0115	75.2	IRN	0.0222983	0.0324173	2.22983	3.24173	1	1
female	2	51	2	1	0	1	0.9051	3.1032	2.54025	5.172	0	0	0	0	80	130	26.732	225	IRN	0.0320523	0.0412238	3.20523	4.12238	1	1
female	2	57	2	8	0	1	1.43264	3.44403	1.13577	5.39698	0	0	0	0	80	110	35.8629	100.6	IRN	0.0427565	0.0704044	4.27565	7.04044	1	1
female	2	52	2	8	0	1	1.24387	3.75177	0.949489	5.4306	0	0	0	0	67	112	30.2779	84.1	IRN	0.0279812	0.03733	2.79812	3.733	1	1
female	2	40	2	1	0	1	1.10422	2.99045	1.1719	4.63153	0	0	0	0	90	120	29.4937	103.8	IRN	0.0064158	0.0088915	0.64158	0.88915	1	1
female	2	54	1	8	0	1	1.00337	2.19965	2.79653	4.48412	1	0	0	0	85	132	32.0182	247.7	IRN	0.116829	0.0688453	11.6829	6.88453	2	1
female	2	41	2	8	0	1	1.2749	2.77426	1.30512	4.64704	0	0	0	0	70	110	34.7049	115.6	IRN	0.0066942	0.011053	0.66942	1.1053	1	1
female	2	60	1	8	0	2	1.07319	3.53972	1.64382	5.36595	0	0	0	0	90	120	30.1927	145.6	IRN	0.0661446	0.0952677	6.61446	9.52677	1	1
female	2	41	1	1	0	1	1.09388	1.70055	0.606273	3.07217	0	0	0	0	55	80	20.3778	53.7	IRN	0.0022907	0.0035169	0.22907	0.35169	1	1
female	2	49	2	8	0	1	0.936132	3.51799	3.5428	6.0771	0	0	0	0	62	85	26.7051	313.8	IRN	0.0157577	0.0152463	1.57577	1.52463	1	1
female	2	50	1	8	0	1	1.37317	2.83374	0.853524	4.59791	0	0	0	0	70	110	35.6896	75.6	IRN	0.0169482	0.0330198	1.69482	3.30198	1	1
female	2	53	1	8	0	1	1.2568	3.22267	1.58512	5.20562	0	0	0	0	90	140	33.0802	140.4	IRN	0.0485976	0.074153	4.85976	7.4153	1	1
female	2	57	2	8	0	1	1.20766	3.00441	1.09626	4.71428	0	0	0	0	80	110	27.9639	97.1	IRN	0.0377584	0.0571665	3.77584	5.71665	1	1
female	2	61	1	8	0	2	1.19732	3.56144	1.50609	5.4487	0	0	0	0	75	117	26.3973	133.4	IRN	0.0726014	0.093307	7.26014	9.3307	1	1
female	2	48	2	1	0	1	1.04474	2.90925	1.39431	4.59274	0	0	0	0	70	105	31.1701	123.5	IRN	0.0140753	0.0229055	1.40753	2.29055	1	1
female	2	42	1	1	0	1	1.29041	3.443	1.70818	5.51594	0	0	0	0	77	110	26.1904	151.3	IRN	0.0105451	0.0098789	1.05451	0.98789	1	1
female	2	41	2	8	0	1	0.845622	2.4717	1.39544	3.95658	0	0	0	0	97	135	32.4143	123.6	IRN	0.0090464	0.0169735	0.90464	1.69735	1	1
female	2	46	2	1	0	1	0.837864	2.80736	1.36835	4.27207	0	0	0	0	97	140	35.8518	121.2	IRN	0.0190926	0.0407259	1.90926	4.07259	1	1
female	2	44	2	1	0	1	1.29041	2.42153	1.2848	4.30052	0	0	0	0	75	115	32.8263	113.8	IRN	0.011533	0.0191191	1.1533	1.91191	1	1
female	2	44	2	1	0	1	1.24904	2.27982	0.578048	3.79366	0	0	0	0	65	105	22.5091	51.2	IRN	0.0082622	0.0109459	0.82622	1.09459	1	1
female	2	40	2	1	0	1	1.11974	2.36205	0.963037	3.92296	0	0	0	0	75	110	26.7229	85.3	IRN	0.0042	0.0064954	0.42	0.64954	1	1
female	2	42	2	1	0	1	1.00337	3.05924	1.60318	4.79703	0	0	0	0	85	140	34.1941	142	IRN	0.0155845	0.0241727	1.55845	2.41727	1	1
female	2	63	2	8	0	2	1.46109	5.39646	1.6156	7.59767	0	0	0	0	80	125	22.1553	143.1	IRN	0.136295	0.117732	13.6295	11.7732	2	2
female	2	49	2	8	0	1	0.874068	2.92735	1.79511	4.62377	0	0	0	0	90	130	28.1337	159	IRN	0.0253584	0.0372242	2.53584	3.72242	1	1
female	2	66	2	8	0	2	0.985266	2.85546	1.46657	4.51257	0	0	0	0	77	140	27.7078	129.9	IRN	0.156627	0.226617	15.6627	22.6617	2	2
female	2	55	2	8	0	1	1.22576	2.11483	2.0672	4.28759	0	0	0	0	80	140	39.3056	183.1	IRN	0.0413843	0.0967872	4.13843	9.67872	1	1
female	2	48	2	8	0	1	1.1456	2.11069	1.59076	3.98503	1	0	0	0	95	130	25.1319	140.9	IRN	0.0612759	0.0302613	6.12759	3.02613	1	1
female	2	46	2	8	0	1	1.23352	3.04889	1.98704	5.19269	0	0	0	0	80	120	29.9856	176	IRN	0.0165915	0.0227463	1.65915	2.27463	1	1
female	2	50	2	8	0	1	1.67831	3.67419	1.2769	5.93746	0	0	0	0	95	140	34.1311	113.1	IRN	0.0401347	0.0547962	4.01347	5.47962	1	1
female	2	50	2	1	0	1	0.96975	2.99407	1.90349	4.83582	0	0	0	0	85	125	27.8156	168.6	IRN	0.0235702	0.0340764	2.35702	3.40764	1	1
female	2	64	2	8	0	2	1.12491	2.69047	1.74205	4.61342	0	0	0	0	70	110	21.8929	154.3	IRN	0.080241	0.102498	8.0241	10.2498	1	2
female	2	48	2	1	0	1	0.835278	1.00285	3.51796	3.44972	0	0	0	0	65	105	37.6707	311.6	IRN	0.0106022	0.0282826	1.06022	2.82826	1	1
female	2	51	1	8	0	1	0.977508	4.37862	2.79315	6.63568	1	0	0	0	65	100	24.426	247.4	IRN	0.0796807	0.022162	7.96807	2.2162	1	1
female	2	52	2	1	0	1	1.96277	3.75332	0.816267	6.09003	0	0	0	0	77	100	18.6946	72.3	IRN	0.0261758	0.0212314	2.61758	2.12314	1	1
female	2	59	2	8	0	1	1.16887	5.127	1.18771	6.83997	1	0	0	0	60	77	25.5721	105.2	IRN	0.112043	0.0396633	11.2043	3.96633	2	1
female	2	52	2	8	0	1	1.18697	2.52704	0.975456	4.16087	0	0	0	0	80	120	23.8365	86.4	IRN	0.0243898	0.0355802	2.43898	3.55802	1	1
female	2	50	2	8	0	1	0.987852	3.46886	1.92269	5.3375	0	0	0	0	85	105	24.5417	170.3	IRN	0.0184386	0.021167	1.84386	2.1167	1	1
female	2	58	2	8	0	1	1.30076	2.83581	1.71269	4.92116	1	0	0	0	72	120	28.3501	151.7	IRN	0.142253	0.0771163	14.2253	7.71163	2	1
female	2	49	2	8	0	1	1.06802	1.72486	2.28058	3.83762	1	0	0	0	85	100	31.08	202	IRN	0.0382689	0.0232815	3.82689	2.32815	1	1
female	2	59	2	8	0	1	0.793902	2.55031	2.71976	4.59015	0	0	0	0	80	140	31.805	240.9	IRN	0.0766929	0.128933	7.66929	12.8933	1	2
female	2	49	1	8	0	1	1.19215	3.68608	0.968682	5.32199	0	0	0	0	70	95	23.5953	85.8	IRN	0.0157757	0.0166683	1.57757	1.66683	1	1
female	2	64	2	8	0	2	1.34213	2.37084	1.19222	4.25914	0	0	0	0	85	125	30.323	105.6	IRN	0.095083	0.153664	9.5083	15.3664	1	2
female	2	52	2	8	0	1	1.14301	2.30309	3.24249	4.9315	0	0	0	0	85	125	33.9526	287.2	IRN	0.0315268	0.0525994	3.15268	5.25994	1	1
female	2	56	2	1	0	1	1.0525	1.85882	0.876104	3.31267	0	0	0	0	70	110	21.734	77.6	IRN	0.0248044	0.0418823	2.48044	4.18823	1	1
female	2	45	2	1	0	1	1.65763	3.44817	1.57834	5.82884	0	0	0	0	80	110	32.0513	139.8	IRN	0.0139241	0.0173115	1.39241	1.73115	1	1
female	2	44	1	8	0	1	0.799074	2.34292	1.49028	3.82469	0	0	0	0	80	100	21.1657	132	IRN	0.0075588	0.0094562	0.75588	0.94562	1	1
female	2	44	2	8	0	1	1.44557	2.4717	0.746269	4.25914	0	0	0	0	65	100	18.2552	66.1	IRN	0.0085136	0.0085433	0.85136	0.85433	1	1
female	2	67	2	8	0	2	1.14301	2.86115	1.09287	4.50481	0	0	0	0	85	135	25.5548	96.8	IRN	0.173608	0.236748	17.3608	23.6748	2	2
female	2	52	2	8	0	1	1.61884	3.3499	1.12674	5.48491	0	0	0	0	75	110	35.8865	99.8	IRN	0.0273368	0.0425639	2.73368	4.25639	1	1
female	2	49	2	1	0	1	1.09129	3.53092	1.52189	5.3194	1	0	0	0	80	100	19.433	134.8	IRN	0.054547	0.0160297	5.4547	1.60297	1	1
female	2	40	2	1	0	1	1.11715	3.08406	1.39657	4.84099	0	0	0	0	70	110	32.8658	123.7	IRN	0.0055684	0.0081944	0.55684	0.81944	1	1
female	2	52	2	8	0	1	0.951648	2.18517	1.65963	3.8971	1	0	0	0	80	120	24	147	IRN	0.0691999	0.0357543	6.91999	3.57543	1	1
female	2	52	2	1	0	1	1.12232	3.08768	2.03784	5.14355	0	0	0	0	70	110	28.9566	180.5	IRN	0.0253657	0.0346137	2.53657	3.46137	1	1
female	2	41	2	1	0	1	0.95682	3.89865	2.14736	5.83919	0	0	0	0	77	102	41.6506	190.2	IRN	0.0081024	0.0121072	0.81024	1.21072	1	1
female	2	52	1	8	0	1	1.25421	1.89812	0.581435	3.41869	0	0	0	0	90	140	30.97	51.5	IRN	0.029478	0.0629465	2.9478	6.29465	1	1
female	2	46	2	8	0	1	1.04992	2.59065	1.99381	4.55395	0	0	0	0	70	110	30.8721	176.6	IRN	0.0116137	0.0193012	1.16137	1.93012	1	1
female	2	67	1	8	0	2	1.50764	3.8278	0.896426	5.74609	0	0	0	0	80	112	26.2985	79.4	IRN	0.146285	0.176241	14.6285	17.6241	2	2
female	2	59	2	8	0	1	0.972336	4.04399	0.943844	5.4487	0	0	0	0	75	100	23.0009	83.6	IRN	0.0471904	0.0542653	4.71904	5.42653	1	1
female	2	62	1	8	0	2	1.08612	2.11587	1.66415	3.96434	0	0	0	0	110	160	24.7428	147.4	IRN	0.123788	0.191132	12.3788	19.1132	2	2
female	2	45	2	8	0	1	1.31886	3.19009	0.713528	4.83582	0	0	0	0	65	97	23.2512	63.2	IRN	0.008297	0.0099009	0.8297	0.99009	1	1
female	2	41	2	1	0	1	1.0163	0.933546	2.26364	2.98683	1	0	0	0	75	124	35.4367	200.5	IRN	0.0191941	0.0151357	1.91941	1.51357	1	1
female	2	58	1	8	0	1	1.59298	2.64289	1.37738	4.86685	0	0	0	0	65	100	32.0802	122	IRN	0.0378111	0.0610602	3.78111	6.10602	1	1
female	2	47	2	1	0	1	1.26455	2.80633	1.78834	4.89013	0	0	0	0	95	130	31.9137	158.4	IRN	0.0212733	0.0334994	2.12733	3.34994	1	1
female	2	47	2	1	0	1	1.08095	3.82107	1.46996	5.57542	0	0	0	0	70	110	26.985	130.2	IRN	0.0173879	0.0194151	1.73879	1.94151	1	1
female	2	41	2	1	0	1	0.897342	2.66461	0.985617	4.01347	0	0	0	0	72	102	29.5858	87.3	IRN	0.0047213	0.0077662	0.47213	0.77662	1	1
female	2	51	2	8	0	1	1.94209	2.86891	1.82108	5.64524	0	0	0	0	75	112	30.295	161.3	IRN	0.0258798	0.0330778	2.58798	3.30778	1	1
female	2	58	1	8	0	1	0.925788	3.08044	2.38106	5.09701	0	0	0	0	75	115	27.0901	210.9	IRN	0.0501031	0.0687718	5.01031	6.87718	1	1
female	2	54	2	8	0	1	1.08871	3.00648	2.15865	5.08408	0	0	0	0	60	90	26.8745	191.2	IRN	0.0223272	0.0284462	2.23272	2.84462	1	1
female	2	51	2	8	0	1	0.923202	2.51618	0.976585	3.88676	0	0	0	0	100	125	35.9633	86.5	IRN	0.021894	0.0498468	2.1894	4.98468	1	1
female	2	45	2	8	0	1	0.923202	3.43421	3.13862	5.79523	0	0	0	0	80	120	29.7791	278	IRN	0.0167326	0.0194923	1.67326	1.94923	1	1
female	2	53	2	8	0	1	1.18697	4.00261	1.54221	5.89608	0	0	0	0	90	120	35.3386	136.6	IRN	0.0398191	0.0556903	3.98191	5.56903	1	1
female	2	45	2	8	0	1	0.91803	3.30594	1.51625	4.91857	0	0	0	0	70	100	24.1568	134.3	IRN	0.0089898	0.0108371	0.89898	1.08371	1	1
female	2	55	2	8	0	1	1.66797	5.69954	3.07088	8.7743	0	0	0	0	70	115	21.5473	272	IRN	0.0661157	0.038416	6.61157	3.8416	1	1
female	2	40	2	1	0	1	1.18956	3.07889	0.911103	4.68583	0	0	0	0	59	87	24.577	80.7	IRN	0.0033048	0.0036995	0.33048	0.36995	1	1
female	2	50	2	8	0	1	1.23352	3.97158	1.78495	6.02279	0	0	0	0	110	160	27.3593	158.1	IRN	0.0586722	0.0641088	5.86722	6.41088	1	1
female	2	60	2	8	0	2	1.19215	4.29586	1.66415	6.25036	0	0	0	0	80	140	25.6738	147.4	IRN	0.103755	0.11712	10.3755	11.712	2	2
female	2	46	2	1	0	1	1.03699	1.82261	3.31474	4.3781	0	0	0	0	70	90	24.2286	293.6	IRN	0.0075766	0.0104553	0.75766	1.04553	1	1
female	2	56	2	8	0	1	1.33179	2.31188	1.88543	4.5074	0	0	0	0	80	120	20.2589	167	IRN	0.0367637	0.0477353	3.67637	4.77353	1	1
female	2	47	2	8	0	1	1.18956	2.12104	1.73753	4.10657	0	0	0	0	70	110	23.4019	153.9	IRN	0.0119765	0.0172468	1.19765	1.72468	1	1
female	2	60	2	8	0	2	0.993024	4.5255	2.24106	6.54517	0	0	0	0	60	100	30.4557	198.5	IRN	0.0586993	0.0696032	5.86993	6.96032	1	1
female	2	60	2	8	0	2	1.63694	2.30671	1.45641	4.61084	1	0	0	0	80	122	30.5294	129	IRN	0.158659	0.0991533	15.8659	9.91533	2	1
female	2	51	2	8	0	1	0.822348	2.18517	4.10956	4.89013	0	0	0	0	85	120	27.9085	364	IRN	0.0251495	0.0355976	2.51495	3.55976	1	1
female	2	48	2	8	0	1	1.51798	3.5392	0.939328	5.48749	0	0	0	0	60	90	33.2031	83.2	IRN	0.0132902	0.0183956	1.32902	1.83956	1	1
female	2	58	2	8	0	1	0.987852	2.90563	1.57721	4.61601	0	0	0	0	95	136	26.6945	139.7	IRN	0.0644346	0.0959846	6.44346	9.59846	1	1
female	2	62	2	1	0	2	1.45333	4.30828	1.95317	6.65636	0	0	0	0	80	107	26.2852	173	IRN	0.0836218	0.0888539	8.36218	8.88539	1	1
female	2	51	2	8	0	1	0.907686	1.82261	3.54054	4.35224	0	0	0	0	75	101	25.7346	313.6	IRN	0.0158305	0.0235003	1.58305	2.35003	1	1
female	2	42	2	1	0	1	1.09646	3.75901	1.96107	5.75385	0	0	0	0	70	100	25.6373	173.7	IRN	0.0092514	0.0079047	0.92514	0.79047	1	1
female	2	45	2	8	0	1	0.9051	1.47505	1.42593	3.03338	0	0	0	0	80	110	40.4768	126.3	IRN	0.0065736	0.0231113	0.65736	2.31113	1	1
female	2	58	2	8	0	1	1.81537	2.34861	0.642401	4.45826	0	0	0	0	70	110	24.1288	56.9	IRN	0.0413459	0.0586654	4.13459	5.86654	1	1
female	2	64	2	8	0	2	1.40937	2.93149	0.854653	4.73238	0	0	0	0	75	111	31.1846	75.7	IRN	0.0827209	0.127416	8.27209	12.7416	1	2
female	2	61	2	8	0	2	1.5878	3.96899	1.04545	6.03572	0	0	0	0	87	135	21.3491	92.6	IRN	0.104218	0.109676	10.4218	10.9676	2	2
female	2	68	2	8	0	2	1.01888	4.22863	1.78269	6.06417	0	0	0	0	90	137	33.9501	157.9	IRN	0.238078	0.317978	23.8078	31.7978	2	3
female	2	57	2	8	0	1	0.933546	3.2837	2.88008	5.53663	0	0	0	0	80	110	30.7024	255.1	IRN	0.0438565	0.0614562	4.38565	6.14562	1	1
female	2	57	1	8	0	1	1.1456	1.43678	1.08045	3.07734	1	0	0	0	76	117	28.6907	95.7	IRN	0.0875455	0.0655155	8.75455	6.55155	1	1
female	2	51	2	8	0	1	1.41713	3.51696	1.33786	5.54697	1	0	0	0	82	122	31.8458	118.5	IRN	0.0917342	0.0416387	9.17342	4.16387	1	1
female	2	48	2	8	0	1	0.9051	2.41119	1.31867	3.92038	0	0	0	0	70	100	26.9896	116.8	IRN	0.0108547	0.0181809	1.08547	1.81809	1	1
female	2	54	2	8	0	1	1.48695	3.91882	1.09287	5.90642	0	0	0	0	80	110	24.8358	96.8	IRN	0.0372556	0.0381911	3.72556	3.81911	1	1
female	2	57	2	8	0	1	1.26973	4.49447	1.53544	6.46759	0	0	0	0	70	90	25.7187	136	IRN	0.0374924	0.038445	3.74924	3.8445	1	1
female	2	55	2	1	0	1	1.07319	3.29353	1.51512	5.0608	1	0	0	0	80	120	29.0943	134.2	IRN	0.0987735	0.0517842	9.87735	5.17842	1	1
female	2	59	2	8	0	1	1.02923	5.24958	1.87414	7.13736	0	0	0	0	65	95	31.0533	166	IRN	0.0580002	0.061321	5.80002	6.1321	1	1
female	2	42	2	1	0	1	1.80244	3.03234	0.696593	5.1539	0	0	0	0	80	100	23.5599	61.7	IRN	0.0077873	0.0073344	0.77873	0.73344	1	1
female	2	53	2	8	0	1	2.25499	3.05303	1.10303	5.81333	0	0	0	0	75	100	27.3012	97.7	IRN	0.0276698	0.0308741	2.76698	3.08741	1	1
female	2	60	1	8	0	2	1.50247	3.07889	0.753043	4.92633	0	0	0	0	90	170	29.705	66.7	IRN	0.132392	0.204073	13.2392	20.4073	2	2
female	2	52	2	8	0	1	1.64211	2.8596	0.622079	4.78669	0	0	0	0	70	110	23.8365	55.1	IRN	0.0234562	0.0296978	2.34562	2.96978	1	1
female	2	59	2	8	0	1	1.24904	4.4805	1.14819	6.25553	0	0	0	0	70	107	20.6727	101.7	IRN	0.0604054	0.0573753	6.04054	5.73753	1	1
female	2	57	2	8	0	1	1.42489	2.72564	0.88062	4.55395	0	0	0	0	70	100	31.6399	78	IRN	0.031135	0.0532728	3.1135	5.32728	1	1
female	2	61	2	8	0	2	1.0706	3.46524	3.47732	6.12882	0	0	0	0	70	105	23.858	308	IRN	0.0671486	0.072681	6.71486	7.2681	1	1
female	2	61	2	8	0	2	0.961992	3.10475	1.9272	4.9496	0	0	0	0	80	130	25.9215	170.7	IRN	0.0819182	0.113	8.19182	11.3	1	2
female	2	45	2	8	0	1	1.22835	3.07786	0.642401	4.60049	0	0	0	0	67	95	26.2703	56.9	IRN	0.0074933	0.0105602	0.74933	1.05602	1	1
female	2	44	1	1	0	1	1.293	3.66126	1.12448	5.46939	0	0	0	0	80	110	26.0953	99.6	IRN	0.0144067	0.0136986	1.44067	1.36986	1	1
female	2	62	2	8	0	2	1.64987	4.66204	1.23738	6.87876	0	0	0	0	80	110	23.724	109.6	IRN	0.0903289	0.0877183	9.03289	8.77183	1	1
female	2	41	2	1	0	1	1.15077	3.30232	2.00398	5.37112	0	0	0	0	80	110	30.2888	177.5	IRN	0.0082929	0.0093954	0.82929	0.93954	1	1
female	2	56	2	8	0	1	1.5154	3.46731	1.78495	5.8004	0	0	0	0	84	123	23.6013	158.1	IRN	0.049358	0.0550168	4.9358	5.50168	1	1
female	2	53	2	8	0	1	1.39385	3.19009	0.865943	4.98064	0	0	0	0	86	109	19.5646	76.7	IRN	0.0271149	0.028904	2.71149	2.8904	1	1
female	2	43	2	1	0	1	1.08353	2.08018	0.725947	3.49627	0	0	0	0	70	100	28.405	64.3	IRN	0.0058441	0.0104117	0.58441	1.04117	1	1
female	2	52	2	8	0	1	1.24128	2.48204	0.904329	4.1376	1	0	0	0	70	107	21.172	80.1	IRN	0.058216	0.0259686	5.8216	2.59686	1	1
female	2	69	2	8	0	2	1.37834	2.09207	0.705625	3.79366	0	0	0	0	70	115	21.7096	62.5	IRN	0.165018	0.21758	16.5018	21.758	2	2
female	2	46	2	1	0	1	1.88519	1.98863	0.762075	4.22294	0	0	0	0	70	90	19.6866	67.5	IRN	0.007276	0.0089694	0.7276	0.89694	1	1
female	2	44	2	1	0	1	1.16887	2.03829	0.749656	3.55058	0	0	0	0	70	100	26.5055	66.4	IRN	0.0070122	0.0113917	0.70122	1.13917	1	1
female	2	54	1	1	0	1	1.1637	1.38092	2.40477	3.64626	1	0	0	0	85	110	27.7027	213	IRN	0.0686117	0.0414585	6.86117	4.14585	1	1
female	2	50	2	1	0	1	1.04474	3.18078	1.30964	4.82548	0	0	0	0	90	110	35.0685	116	IRN	0.0178885	0.0323813	1.78885	3.23813	1	1
female	2	45	1	8	0	1	0.941304	2.91597	0.764333	4.20742	1	0	0	0	80	100	25.4771	67.7	IRN	0.0248511	0.0113409	2.48511	1.13409	1	1
female	2	46	2	8	0	1	1.08871	4.08174	2.00736	6.09003	0	0	0	0	70	100	30.8103	177.8	IRN	0.0143288	0.0158589	1.43288	1.58589	1	1
female	2	47	2	8	0	1	1.12232	2.92528	1.73189	4.84099	0	0	0	0	80	120	35.9732	153.4	IRN	0.0174152	0.0316244	1.74152	3.16244	1	1
female	2	40	2	1	0	1	1.39644	3.86245	2.71186	6.5012	0	0	0	0	70	140	34.7209	240.2	IRN	0.0171844	0.0164472	1.71844	1.64472	1	1
female	2	51	2	1	0	1	1.17404	3.02562	1.4677	4.87202	0	0	0	0	70	110	25.444	130	IRN	0.0209416	0.0274814	2.09416	2.74814	1	1
female	2	43	2	1	0	1	1.15594	3.97779	1.07142	5.62455	0	0	0	0	90	120	27.3464	94.9	IRN	0.0157119	0.0149774	1.57119	1.49774	1	1
female	2	56	2	8	0	1	1.06802	3.22164	10.3145	9.0148	0	0	0	0	80	110	26.635	913.6	IRN	0.0730715	0.0478696	7.30715	4.78696	1	1
female	2	52	2	8	0	1	1.11715	3.61471	1.78495	5.54956	0	0	0	0	80	120	27.9696	158.1	IRN	0.0330558	0.0402495	3.30558	4.02495	1	1
female	2	57	2	8	0	1	1.39127	3.15285	0.839976	4.92892	0	0	0	0	70	140	27.3276	74.4	IRN	0.0639013	0.0925782	6.39013	9.25782	1	1
female	2	61	2	8	0	2	1.48695	2.73599	1.129	4.74014	0	0	0	0	65	105	23.4962	100	IRN	0.0541654	0.0720528	5.41654	7.20528	1	1
female	2	66	1	8	0	2	1.27748	3.43421	1.47334	5.38664	0	0	0	0	80	125	24.0218	130.5	IRN	0.141356	0.171668	14.1357	17.1668	2	2
female	2	48	2	8	0	1	1.00337	2.87098	1.8843	4.73755	0	0	0	0	80	115	26.1427	166.9	IRN	0.017572	0.023527	1.7572	2.3527	1	1
female	2	41	2	1	0	1	1.25938	3.41611	0.84675	5.06339	0	0	0	0	70	110	17.4031	75	IRN	0.0075713	0.0058463	0.75713	0.58463	1	1
female	2	61	2	8	0	2	1.38351	2.83167	1.91365	5.09183	0	0	0	0	90	140	28.4712	169.5	IRN	0.0973391	0.139876	9.73391	13.9876	1	2
female	2	55	2	8	0	1	1.04216	2.58186	2.00736	4.5436	0	0	0	0	70	110	22.2028	177.8	IRN	0.0262184	0.0358635	2.62184	3.58635	1	1
female	2	58	2	8	0	1	0.93096	2.51721	2.15413	4.43499	0	0	0	0	60	100	23.2196	190.8	IRN	0.0350482	0.0485352	3.50482	4.85352	1	1
female	2	53	1	8	0	1	1.22059	4.35793	1.57383	6.2995	0	0	0	0	65	100	23.2091	139.4	IRN	0.0306749	0.027382	3.06749	2.7382	1	1
female	2	46	2	8	0	1	1.77917	2.75047	0.882878	4.93409	0	0	0	0	75	110	31.1336	78.2	IRN	0.0128234	0.0194715	1.28234	1.94715	1	1
female	2	53	1	8	0	1	1.41713	4.22242	0.994649	6.0952	0	0	0	0	70	110	27.5923	88.1	IRN	0.0349355	0.0372216	3.49355	3.72216	1	1
female	2	53	2	8	0	1	1.17663	1.7771	0.935941	3.38249	1	0	0	0	75	110	28.0684	82.9	IRN	0.0584845	0.037743	5.84845	3.7743	1	1
female	2	55	2	8	0	1	1.20508	2.25499	1.55802	4.1738	1	0	0	0	70	120	25.1496	138	IRN	0.0831805	0.0463695	8.31805	4.63695	1	1
female	2	61	1	8	0	2	1.22318	3.48696	1.07594	5.20303	0	0	0	0	75	120	27.1704	95.3	IRN	0.073174	0.0996003	7.3174	9.96003	1	1
female	2	67	2	8	0	2	1.32403	2.95218	1.45302	4.94185	1	0	0	0	80	140	23.8718	128.7	IRN	0.417457	0.24515	41.7457	24.515	3	2
female	2	54	1	8	0	1	1.21025	2.04397	1.03642	3.72901	1	0	0	0	80	100	24.2855	91.8	IRN	0.0589542	0.0315126	5.89542	3.15126	1	1
female	2	61	1	8	0	2	0.457722	0.863207	0.300314	1.4585	0	0	0	0	95	160	27.1816	26.6	IRN	0.0756854	0.183623	7.56854	18.3623	1	2
female	2	57	2	8	0	1	0.91803	4.57308	2.9275	6.83221	0	0	0	0	90	110	42.6641	259.3	IRN	0.0554909	0.0841347	5.54909	8.41347	1	1
female	2	49	1	8	0	1	1.32145	2.78667	1.54899	4.81772	0	0	0	0	65	95	30.4495	137.2	IRN	0.0139599	0.0207644	1.39599	2.07644	1	1
female	2	57	2	8	0	1	1.25938	3.18181	1.66302	5.20303	0	0	0	0	100	160	25.3536	147.3	IRN	0.0924489	0.121968	9.24489	12.1968	1	2
female	2	56	1	8	0	1	1.31369	3.02097	0.817396	4.70911	0	0	0	0	78	125	20.691	72.4	IRN	0.0414969	0.0525988	4.14969	5.25988	1	1
female	2	65	2	8	0	2	1.22835	4.04347	1.01836	5.73833	0	0	0	0	89	112	22.5101	90.2	IRN	0.0998749	0.112597	9.98749	11.2597	1	2
female	2	40	1	8	0	1	1.60591	2.83167	1.25883	5.01425	0	0	0	0	65	100	20.3007	111.5	IRN	0.0047792	0.0041315	0.47792	0.41315	1	1
female	2	56	2	8	0	1	1.36024	3.1513	0.860298	4.90564	0	0	0	0	73	113	27.5189	76.2	IRN	0.0353023	0.0516098	3.53023	5.16098	1	1
female	2	41	2	1	0	1	1.03699	3.66798	1.51625	5.39957	0	0	0	0	80	114	27.5522	134.3	IRN	0.0090672	0.0092235	0.90672	0.92235	1	1
female	2	55	2	1	0	1	1.32403	3.037	2.09768	5.32199	0	0	0	0	80	120	25.0762	185.8	IRN	0.0362709	0.0462741	3.62709	4.62741	1	1
female	2	53	2	8	0	1	0.899928	2.40808	6.30434	6.19606	0	0	0	0	85	120	26.7419	558.4	IRN	0.042421	0.0433786	4.2421	4.33786	1	1
female	2	45	2	8	0	1	1.47402	3.31215	1.28254	5.37371	0	0	0	0	90	115	30.7881	113.6	IRN	0.0135705	0.01829	1.35705	1.829	1	1
female	2	50	1	1	0	1	1.59039	3.77349	0.879491	5.76678	0	0	0	0	94	132	25.2202	77.9	IRN	0.0333566	0.0357726	3.33566	3.57726	1	1
female	2	61	2	8	0	2	1.09646	1.68555	2.69379	4.01606	1	0	0	0	91	140	29.1314	238.6	IRN	0.209888	0.142027	20.9888	14.2027	2	2
female	2	47	2	8	0	1	1.65504	2.75357	1.31641	5.01167	0	0	0	0	70	100	23.193	116.6	IRN	0.0124856	0.0141294	1.24856	1.41294	1	1
female	2	54	2	8	0	1	1.25938	2.72616	1.23513	4.55136	0	0	0	0	65	95	26.6841	109.4	IRN	0.0218037	0.0309067	2.18037	3.09067	1	1
female	2	44	2	8	0	1	1.13525	3.80711	1.38754	5.578	0	0	0	0	80	135	36.4516	122.9	IRN	0.0241119	0.0321851	2.41119	3.21851	1	1
female	2	54	1	8	0	1	0.938718	2.2674	1.09061	3.70574	0	0	0	0	80	110	22.5182	96.6	IRN	0.0237105	0.0357362	2.37105	3.57362	1	1
female	2	46	1	8	0	1	1.4585	2.91132	1.07932	4.86427	0	0	0	0	70	100	30.5249	95.6	IRN	0.010408	0.0157073	1.0408	1.57073	1	1
female	2	40	2	1	0	1	1.10422	1.83813	0.763204	3.29198	0	0	0	0	60	90	23.9026	67.6	IRN	0.0022913	0.00384	0.22913	0.384	1	1
female	2	52	2	8	0	1	1.11715	2.07397	0.49676	3.41869	0	0	0	0	85	122	26.6022	44	IRN	0.0214723	0.040059	2.14723	4.0059	1	1
female	2	59	2	8	0	1	0.87924	2.58859	6.36191	6.38225	1	0	0	0	69	120	27.8706	563.5	IRN	0.198278	0.0849912	19.8278	8.49912	2	1
female	2	54	2	8	0	1	1.34472	2.38584	0.803848	4.09881	1	0	0	0	70	110	19.5312	71.2	IRN	0.0751517	0.0328002	7.51517	3.28002	1	1
female	2	46	1	8	0	1	1.13784	2.33774	3.08217	4.88754	0	0	0	0	90	130	26.2227	273	IRN	0.0185316	0.0243347	1.85316	2.43347	1	1
female	2	70	1	8	0	2	1.26197	1.45385	0.930296	3.14199	1	0	0	0	70	120	26.689	82.4	IRN	0.387883	0.274359	38.7883	27.4359	3	2
female	2	48	2	8	0	1	1.19732	3.70729	1.60544	5.64007	0	0	0	0	82	128	30.385	142.2	IRN	0.0279539	0.0345313	2.79539	3.45313	1	1
female	2	42	2	1	0	1	1.52833	4.64859	2.16994	7.17098	0	0	0	0	80	100	35.1562	192.2	IRN	0.0138966	0.0111396	1.38966	1.11396	1	1
female	2	59	2	8	0	1	1.4404	5.41767	2.02091	7.78386	0	0	0	0	60	85	26.4687	179	IRN	0.0552391	0.0463119	5.52391	4.63119	1	1
female	2	40	2	1	0	1	1.10422	1.98191	2.10333	4.04968	0	0	0	0	75	110	23.4323	186.3	IRN	0.0043667	0.005735	0.43667	0.5735	1	1
female	2	55	2	8	0	1	1.00337	3.44559	1.76463	5.25734	0	0	0	0	82	130	21.6166	156.3	IRN	0.0423884	0.0499575	4.23884	4.99575	1	1
female	2	64	2	8	0	2	1.21283	4.35948	0.932554	5.99952	0	0	0	0	60	100	18.7471	82.6	IRN	0.0835631	0.082217	8.35631	8.2217	1	1
female	2	50	2	8	0	1	1.50505	2.541	0.775623	4.40137	0	0	0	0	69	107	25.2584	68.7	IRN	0.0153136	0.0224766	1.53136	2.24766	1	1
female	2	46	1	8	0	1	1.53091	2.58186	0.788042	4.47378	0	0	0	0	85	105	45.8946	69.8	IRN	0.01034	0.0290066	1.034	2.90066	1	1
female	2	48	2	1	0	1	1.45075	1.99122	0.728205	3.77556	0	0	0	0	76	117	26.1172	64.5	IRN	0.0143717	0.0244176	1.43717	2.44176	1	1
female	2	59	2	8	0	1	1.3111	1.77348	0.904329	3.49886	1	0	0	0	70	100	22.4351	80.1	IRN	0.0921227	0.0534911	9.21227	5.34911	1	1
female	2	58	2	8	0	1	0.881826	1.6478	1.52867	3.22991	0	0	0	0	67	95	23.4776	135.4	IRN	0.0261502	0.0449573	2.61502	4.49573	1	1
female	2	55	2	8	0	1	2.4567	3.34059	0.588209	6.06676	0	0	0	0	70	110	28.1003	52.1	IRN	0.0355281	0.0423352	3.55281	4.23352	1	1
female	2	54	2	8	0	1	1.36024	4.7841	2.34832	7.22011	0	0	0	0	75	111	26.6991	208	IRN	0.0495816	0.0409996	4.95816	4.09996	1	1
female	2	40	2	8	0	1	0.85338	1.92709	1.56818	3.49886	0	0	0	0	72	110	31.0699	138.9	IRN	0.003687	0.0076563	0.3687	0.76563	1	1
female	2	51	2	8	0	1	0.850794	2.08897	0.943844	3.37214	0	0	0	0	80	100	27.9205	83.6	IRN	0.0124362	0.0246751	1.24362	2.46751	1	1
female	2	41	2	8	0	1	1.2749	2.76857	2.54815	5.21079	1	0	0	0	65	100	25.0401	225.7	IRN	0.0227983	0.0063042	2.27983	0.63042	1	1
female	2	42	2	8	0	1	1.29041	3.428	1.04094	5.19527	0	0	0	0	65	100	33.5145	92.2	IRN	0.0078805	0.0105	0.78805	1.05	1	1
female	2	50	2	1	0	1	1.69642	2.86891	0.912232	4.98322	0	0	0	0	80	120	17.4147	80.8	IRN	0.0222839	0.0223721	2.22839	2.23721	1	1
female	2	53	2	8	0	1	1.23869	2.99304	1.64608	4.98581	0	0	0	0	70	110	19.9782	145.8	IRN	0.0276202	0.0297844	2.76202	2.97844	1	1
female	2	52	2	8	0	1	1.04216	3.14199	1.7443	4.98322	0	0	0	0	80	130	30.3548	154.5	IRN	0.0348098	0.0517058	3.48098	5.17058	1	1
female	2	58	2	1	0	1	1.36799	3.94417	1.75447	6.11589	1	0	0	0	80	120	24.975	155.4	IRN	0.173307	0.0707194	17.3307	7.07194	2	1
female	2	43	2	8	0	1	1.36799	2.92321	0.534017	4.53584	0	0	0	0	67	112	24.3194	47.3	IRN	0.0099014	0.0114629	0.99014	1.14629	1	1
female	2	56	2	8	0	1	1.64728	3.96072	0.905458	6.02279	0	0	0	0	80	120	25.711	80.2	IRN	0.0489916	0.0553585	4.89916	5.53585	1	1
female	2	47	1	1	0	1	1.31886	3.02252	0.678529	4.65221	0	0	0	0	100	140	25.1096	60.1	IRN	0.0241581	0.0324275	2.41581	3.24275	1	1
female	2	51	2	8	0	1	1.24128	2.44946	1.21819	4.2488	0	0	0	0	80	140	23.4741	107.9	IRN	0.0310738	0.0447909	3.10738	4.47909	1	1
female	2	44	2	1	0	1	1.15077	2.05328	1.69914	3.98244	0	0	0	0	80	100	27.7739	150.5	IRN	0.0078924	0.0119067	0.78924	1.19067	1	1
female	2	68	2	8	0	2	1.21801	3.08096	1.32432	4.90564	0	0	0	0	90	115	24.2005	117.3	IRN	0.161245	0.202282	16.1245	20.2282	2	2
female	2	55	2	8	0	1	1.23611	3.46162	3.84086	6.45724	0	0	0	0	85	130	25.5728	340.2	IRN	0.0537657	0.0557966	5.37657	5.57966	1	1
female	2	42	2	8	0	1	1.13525	2.27516	1.29383	4.00313	0	0	0	0	70	100	30.6371	114.6	IRN	0.0055968	0.0094659	0.55968	0.94659	1	1
female	2	61	2	8	1	2	1.01113	1.73107	2.09204	3.70057	1	0	0	0	80	110	27.8149	185.3	IRN	0.247305	0.170615	24.7305	17.0615	2	2
female	2	50	2	1	0	1	1.06802	1.9907	1.6156	3.79883	0	0	0	0	80	120	26.1307	143.1	IRN	0.0168288	0.0294466	1.68288	2.94466	1	1
female	2	59	2	8	0	1	1.04474	2.25034	1.24642	3.86607	0	0	0	0	85	120	36.2596	110.4	IRN	0.0495871	0.10472	4.95871	10.472	1	2
female	2	41	2	1	0	1	1.46626	3.20147	1.2419	5.23665	0	0	0	0	80	110	23.5124	110	IRN	0.0079695	0.0073212	0.79695	0.73212	1	1
female	2	44	2	8	0	1	1.26973	1.7171	0.81288	3.35921	0	0	0	0	72	110	26.9195	72	IRN	0.0080867	0.0140975	0.80867	1.40975	1	1
female	2	44	2	8	0	1	1.22059	3.18957	0.567887	4.67032	0	0	0	0	60	92	26.6062	50.3	IRN	0.0081525	0.0097504	0.81525	0.97504	1	1
female	2	46	2	1	0	1	0.99561	2.43032	1.47447	4.1014	0	0	0	0	72	115	35.4255	130.6	IRN	0.0113525	0.0247813	1.13525	2.47813	1	1
female	2	49	2	1	0	1	1.35506	3.68246	1.129	5.55473	0	0	0	0	120	180	29.8487	100	IRN	0.0785109	0.0988559	7.85109	9.88559	1	1
female	2	56	2	8	1	1	1.21801	4.17122	1.69914	6.16761	0	0	0	0	72	120	30.8977	150.5	IRN	0.11091	0.140591	11.091	14.0591	2	2
female	2	43	2	8	0	1	1.43782	2.34498	0.593854	4.05485	0	0	0	0	80	100	34.1042	52.6	IRN	0.0068331	0.0127385	0.68331	1.27385	1	1
female	2	48	2	8	0	1	1.72745	3.20405	0.85804	5.32457	0	0	0	0	80	110	29.9289	76	IRN	0.0185181	0.0241933	1.85181	2.41933	1	1
female	2	62	2	8	0	2	1.46368	3.49524	1.79737	5.7823	0	0	0	0	70	130	20.6451	159.2	IRN	0.103563	0.111213	10.3563	11.1213	2	2
female	2	60	2	8	0	2	1.00337	1.29145	1.2848	2.88339	1	0	0	0	90	125	21.0778	113.8	IRN	0.126809	0.0825429	12.6809	8.25429	2	1
female	2	60	2	8	0	2	1.09646	3.46524	1.03868	5.03753	0	0	0	0	82	115	30.9414	92	IRN	0.0580122	0.0896006	5.80122	8.96006	1	1
female	2	45	2	8	0	1	1.58522	2.78098	1.97914	5.27285	0	0	0	0	90	140	31.2104	175.3	IRN	0.021376	0.0302981	2.1376	3.02981	1	1
female	2	54	2	8	0	1	1.38092	1.21232	0.605144	2.87046	0	0	0	0	65	100	20.4991	53.6	IRN	0.0168105	0.0282611	1.68105	2.82611	1	1
female	2	59	2	8	0	1	1.45592	2.65117	0.687561	4.42206	0	0	0	0	82	107	21.4138	60.9	IRN	0.0443259	0.0584631	4.43259	5.84631	1	1
female	2	45	2	8	0	1	1.40161	3.02665	1.21142	4.98322	0	0	0	0	80	140	32.9808	107.3	IRN	0.0197817	0.0321845	1.97817	3.21845	1	1
female	2	50	2	1	0	1	1.03181	2.33826	1.42141	4.02123	1	0	0	0	80	112	28.8095	125.9	IRN	0.0479982	0.0276002	4.79982	2.76002	1	1
female	2	48	2	8	0	1	1.4404	3.50248	0.607402	5.22113	1	0	0	0	80	120	28.793	53.8	IRN	0.0689429	0.0281898	6.89429	2.81898	1	1
female	2	40	2	1	0	1	1.23094	2.96769	1.52641	4.89788	0	0	0	0	60	80	23.104	135.2	IRN	0.0030534	0.0030214	0.30534	0.30214	1	1
female	2	57	2	8	0	1	0.910272	3.68505	1.10078	5.09959	0	0	0	0	70	90	22.8516	97.5	IRN	0.0291979	0.0356117	2.91979	3.56117	1	1
female	2	61	2	8	0	2	1.41454	3.40162	2.27268	5.85729	0	0	0	0	80	165	26.7708	201.3	IRN	0.157971	0.195925	15.7971	19.5925	2	2
female	2	57	2	8	0	1	1.10422	4.27776	1.22948	5.94521	0	0	0	0	79	127	28.8974	108.9	IRN	0.0622284	0.0778015	6.22284	7.78015	1	1
female	2	40	1	1	0	1	1.33696	3.36025	1.08723	5.19527	0	0	0	0	110	150	28.5591	96.3	IRN	0.014139	0.0160603	1.4139	1.60603	1	1
female	2	53	2	8	0	1	1.11974	1.15853	2.7604	3.54282	1	0	0	0	90	145	31.1315	244.5	IRN	0.109163	0.0765237	10.9163	7.65237	2	1
female	2	46	2	8	0	1	1.18697	2.48877	0.929167	4.1014	0	0	0	0	80	100	22.2137	82.3	IRN	0.00853	0.0118701	0.853	1.18701	1	1
female	2	44	2	1	0	1	1.52833	2.45722	0.693206	4.3031	0	0	0	0	70	100	23.6428	61.4	IRN	0.0086167	0.0103096	0.86167	1.03096	1	1
female	2	47	2	8	0	1	0.961992	2.10914	1.92156	3.95141	0	0	0	0	65	100	33.857	170.2	IRN	0.0095375	0.0201049	0.95375	2.01049	1	1
female	2	49	2	8	0	1	1.13267	3.04786	1.28367	4.76858	0	0	0	0	65	100	37.6805	113.7	IRN	0.0151265	0.0287495	1.51265	2.87495	1	1
female	2	43	2	1	0	1	1.26714	2.3274	2.3709	4.68066	0	0	0	0	80	112	28.6597	210	IRN	0.0103108	0.0133651	1.03108	1.33651	1	1
female	2	49	1	8	0	1	1.60849	3.71919	1.2069	5.88056	0	0	0	0	80	120	26.4822	106.9	IRN	0.028594	0.0292804	2.8594	2.92804	1	1
female	2	41	2	1	0	1	1.23611	3.63488	2.24332	5.89867	0	0	0	0	80	102	27.1046	198.7	IRN	0.0082463	0.0070882	0.82463	0.70882	1	1
female	2	48	2	8	0	1	1.27748	2.89115	1.29835	4.76341	0	0	0	0	60	90	21.9912	115	IRN	0.0111047	0.0127673	1.11047	1.27673	1	1
female	2	62	2	8	0	2	1.98088	2.85908	0.736108	5.17717	1	0	0	0	82	136	23.7461	65.2	IRN	0.255505	0.13077	25.5505	13.077	2	2
female	2	50	2	1	0	1	1.17146	3.8159	1.79172	5.80816	0	0	0	0	80	110	26.0208	158.7	IRN	0.0225843	0.0243513	2.25843	2.43513	1	1
female	2	59	2	8	0	1	1.1637	3.19268	0.792558	4.71945	1	0	0	0	80	110	22.3948	70.2	IRN	0.131119	0.0629478	13.112	6.29478	2	1
female	2	67	2	8	0	2	1.16111	4.10812	2.0401	6.20381	0	0	0	0	90	120	23.979	180.7	IRN	0.170562	0.188094	17.0562	18.8094	2	2
female	2	49	2	8	0	1	1.0706	2.27103	1.43835	4.00054	1	0	0	0	85	105	28.4968	127.4	IRN	0.0435832	0.0235513	4.35832	2.35513	1	1
female	2	42	2	1	0	1	1.15336	3.45076	0.821912	4.98064	0	0	0	0	75	115	33.0547	72.8	IRN	0.0099903	0.013998	0.99903	1.3998	1	1
female	2	44	2	8	0	1	1.36541	2.10862	2.31784	4.53584	1	0	0	0	80	120	28.2639	205.3	IRN	0.0455217	0.0180144	4.55217	1.80144	1	1
female	2	65	2	8	1	2	1.52315	3.71608	0.89191	5.64782	0	0	0	0	60	90	16.9247	79	IRN	0.130965	0.132525	13.0965	13.2525	2	2
female	2	54	2	1	0	1	1.33438	2.75978	0.749656	4.43758	0	0	0	0	61	77	19.898	66.4	IRN	0.0156206	0.0184698	1.56206	1.84698	1	1
female	2	42	2	1	0	1	1.1456	2.32378	0.499018	3.69798	0	0	0	0	70	100	24.8417	44.2	IRN	0.0051275	0.0076813	0.51275	0.76813	1	1
female	2	49	1	1	0	1	1.51798	4.55084	1.97688	6.97444	0	0	0	0	80	120	29.1363	175.1	IRN	0.0372214	0.0318663	3.72214	3.18663	1	1
female	2	61	2	8	1	2	1.06802	2.88442	2.22187	4.97029	0	0	0	0	62	100	21.6395	196.8	IRN	0.102985	0.127074	10.2985	12.7073	2	2
female	2	56	2	8	0	1	1.7171	2.80581	0.931425	4.9496	1	0	0	0	65	100	26.2305	82.5	IRN	0.0813188	0.0398979	8.13188	3.98979	1	1
female	2	68	2	8	0	2	1.23869	2.02691	1.5535	3.97727	0	0	0	0	94	137	23.3726	137.6	IRN	0.195045	0.265341	19.5045	26.5341	2	2
female	2	40	2	1	0	1	1.50505	3.27594	1.02287	5.24958	0	0	0	0	65	95	25.7437	90.6	IRN	0.0046347	0.0045719	0.46347	0.45719	1	1
female	2	61	2	8	0	2	1.22835	3.14923	1.09061	4.8772	0	0	0	0	65	100	22.9398	96.6	IRN	0.0512367	0.0656682	5.12367	6.56682	1	1
female	2	53	2	8	0	1	1.12232	2.58341	3.43216	5.27803	0	0	0	0	80	115	30.9789	304	IRN	0.0320464	0.0449082	3.20464	4.49082	1	1
female	2	67	1	8	0	2	1.23094	2.87667	1.36383	4.73238	0	0	0	0	85	120	21.6378	120.8	IRN	0.146034	0.179935	14.6034	17.9935	2	2
female	2	59	2	8	0	1	1.40161	3.68453	1.24867	5.65817	0	0	0	0	64	97	31.2829	110.6	IRN	0.046621	0.0637283	4.6621	6.37283	1	1
female	2	42	2	1	0	1	1.41196	2.8477	1.3198	4.86427	0	0	0	0	62	92	27.6143	116.9	IRN	0.0061096	0.0072157	0.61096	0.72157	1	1
female	2	49	2	1	0	1	1.57746	2.92373	1.23287	5.06597	0	0	0	0	70	100	36.8613	109.2	IRN	0.0162571	0.0280074	1.62571	2.80074	1	1
female	2	42	2	1	0	1	1.56712	3.488	1.28819	5.64524	0	0	0	0	80	115	27.0542	114.1	IRN	0.0120891	0.0112789	1.20891	1.12789	1	1
female	2	55	2	8	0	1	1.41971	2.56635	1.30738	4.58498	0	0	0	0	92	137	30.4896	115.8	IRN	0.0417359	0.0721583	4.17359	7.21583	1	1
female	2	44	2	1	0	1	1.29817	4.44533	2.10559	6.70808	0	0	0	0	80	110	29.4904	186.5	IRN	0.0202136	0.0154175	2.02136	1.54175	1	1
female	2	50	2	1	0	1	1.72745	3.34008	1.18206	5.60903	1	0	0	0	67	105	28.1707	104.7	IRN	0.0613419	0.0237368	6.13419	2.37368	1	1
female	2	41	2	1	0	1	1.22576	2.01036	0.804977	3.60488	0	0	0	0	70	105	23.0701	71.3	IRN	0.004446	0.0064987	0.4446	0.64987	1	1
female	2	64	2	8	0	2	1.61884	2.36929	0.969811	4.4324	0	0	0	0	87	135	26.9059	85.9	IRN	0.112289	0.16525	11.2289	16.525	2	2
female	2	54	2	8	0	1	1.13784	4.24725	3.35087	6.92014	1	0	0	0	80	127	30.1899	296.8	IRN	0.172893	0.0599324	17.2893	5.99324	2	1
female	2	40	2	8	0	1	1.94726	1.30179	0.528372	3.4911	0	0	0	0	70	100	22.012	46.8	IRN	0.0029932	0.0044079	0.29932	0.44079	1	1
female	2	61	1	8	0	2	1.0344	4.47378	3.56764	7.16322	1	0	0	0	90	190	29.5159	316	IRN	0.578642	0.297246	57.8642	29.7246	3	2
female	2	44	1	8	0	1	2.74375	1.59556	0.886265	4.74531	0	0	0	0	80	130	23.8088	78.5	IRN	0.0174357	0.0188118	1.74357	1.88118	1	1
female	2	42	1	8	0	1	1.8102	2.8808	3.42087	6.25812	0	0	0	0	80	110	26.539	303	IRN	0.0130481	0.0100037	1.30481	1.00037	1	1
female	2	41	1	1	0	1	1.63952	2.07501	1.19448	4.26173	0	0	0	0	80	100	24.0344	105.8	IRN	0.0048795	0.006075	0.48795	0.6075	1	1
female	2	41	1	1	0	1	2.03001	1.95502	0.84675	4.37293	0	0	0	0	70	110	25.3906	75	IRN	0.006173	0.0078453	0.6173	0.78453	1	1
female	2	42	1	1	0	1	2.17224	2.23068	0.696593	4.72204	0	0	0	0	60	90	21.7778	61.7	IRN	0.0056358	0.0056133	0.56358	0.56133	1	1
female	2	50	1	1	0	1	1.3111	2.00105	4.99695	5.60128	0	0	0	0	90	130	41.0253	442.6	IRN	0.0309355	0.0564904	3.09355	5.64904	1	1
female	2	45	1	1	0	1	1.72745	2.66979	0.923522	4.8203	0	0	0	0	80	110	22.8624	81.8	IRN	0.0106211	0.0126243	1.06211	1.26243	1	1
female	2	46	1	8	0	1	1.31808	2.80141	1.47843	4.79	0	0	0	0	70	90	28.5375	130.95	IRN	0.0084364	0.0120912	0.84364	1.20912	1	1
female	2	40	1	1	0	1	2.05846	1.98088	0.637885	4.33155	0	0	0	0	80	100	29.903	56.5	IRN	0.0038749	0.005942	0.38749	0.5942	1	1
female	2	51	1	1	0	1	2.41015	1.87795	1.15045	4.81513	0	0	0	0	85	135	32.4211	101.9	IRN	0.0323168	0.0536743	3.23168	5.36743	1	1
female	2	48	1	1	0	1	2.37912	2.03518	1.62011	5.15648	0	0	0	0	100	160	19.1467	143.5	IRN	0.0447663	0.0439467	4.47663	4.39467	1	1
female	2	55	1	1	0	1	1.99122	1.82054	2.79992	5.09442	0	0	0	0	80	120	22.7444	248	IRN	0.0346643	0.043344	3.46643	4.3344	1	1
female	2	40	2	1	0	1	2.73082	1.22473	1.11432	4.46602	0	0	0	0	80	120	17.8465	98.7	IRN	0.0060977	0.0057237	0.60977	0.57237	1	1
female	2	63	1	8	0	2	1.93691	2.63927	3.31023	6.09262	0	0	0	0	70	110	21.988	293.2	IRN	0.0890912	0.0934181	8.90912	9.34181	1	1
female	2	41	1	1	0	1	2.77478	1.7802	0.731592	4.89013	0	0	0	0	70	105	21.0514	64.8	IRN	0.0065015	0.0060331	0.65015	0.60331	1	1
female	2	52	1	8	0	1	2.01708	3.28991	1.4327	5.96332	0	0	0	0	80	100	22.3703	126.9	IRN	0.025458	0.0237097	2.5458	2.37097	1	1
female	2	41	1	1	0	1	3.69539	1.15025	0.644659	5.14097	0	0	0	0	70	90	22.6409	57.1	IRN	0.0051697	0.0046971	0.51697	0.46971	1	1
female	2	42	2	1	0	1	1.74814	0.699254	0.449342	2.65324	0	0	0	0	100	130	23.8832	39.8	IRN	0.0069097	0.0136375	0.69097	1.36375	1	1
female	2	44	1	8	0	1	2.08949	1.36127	0.579177	3.71608	0	0	0	0	70	90	19.3166	51.3	IRN	0.0060372	0.0072653	0.60372	0.72653	1	1
female	2	46	1	8	0	1	2.15155	2.91235	1.37061	5.69179	0	0	0	0	80	100	24.8205	121.4	IRN	0.0129153	0.0129607	1.29153	1.29607	1	1
female	2	41	1	8	0	1	2.15931	2.07656	1.02174	4.70393	0	0	0	0	90	120	27.578	90.5	IRN	0.0083328	0.0104442	0.83328	1.04442	1	1
female	2	43	1	8	0	1	1.63177	1.02664	0.97094	3.1032	0	0	0	0	80	120	25.4647	86	IRN	0.0077633	0.0140136	0.77633	1.40136	1	1
female	2	48	1	8	0	1	1.85933	2.07656	1.19674	4.48412	0	0	0	0	60	90	33.8421	106	IRN	0.0103611	0.018782	1.03611	1.8782	1	1
female	2	40	1	1	0	1	2.79805	2.5379	1.25093	5.90901	0	0	0	0	70	110	22.7694	110.8	IRN	0.0077319	0.0055929	0.77319	0.55929	1	1
female	2	41	1	1	0	1	1.47402	2.41532	1.68221	4.65997	0	0	0	0	70	130	33.5377	149	IRN	0.0100667	0.0159647	1.00667	1.59647	1	1
female	2	40	1	8	0	1	3.31008	2.02225	0.89191	5.74092	0	0	0	0	70	90	25.6822	79	IRN	0.0048625	0.0041077	0.48625	0.41077	1	1
female	2	41	1	1	0	1	2.30154	3.05355	0.881749	5.75902	0	0	0	0	95	105	41.3286	78.1	IRN	0.0084072	0.0127252	0.84072	1.27252	1	1
female	2	40	1	1	0	1	2.45153	2.23172	0.9032	5.09701	0	0	0	0	70	110	22.238	80	IRN	0.0060242	0.0054816	0.60242	0.54816	1	1
female	2	42	1	8	0	1	1.93174	3.38869	2.53799	6.4831	0	0	0	0	80	120	28.1801	224.8	IRN	0.016979	0.0129983	1.6979	1.29983	1	1
female	2	50	1	1	0	1	2.30413	1.83503	1.37399	4.76858	0	0	0	0	80	130	27.2448	121.7	IRN	0.025407	0.0367292	2.5407	3.67292	1	1
female	2	42	1	1	0	1	1.5154	2.15672	1.49592	4.35741	0	0	0	0	95	130	29.2578	132.5	IRN	0.0112625	0.0165449	1.12625	1.65449	1	1
female	2	42	1	1	0	1	0.99561	3.12389	1.77818	4.93409	0	0	0	0	60	90	21.1897	157.5	IRN	0.0059897	0.0054955	0.59897	0.54955	1	1
female	2	41	1	1	0	1	1.47402	3.13682	1.08384	5.10735	0	0	0	0	70	100	27.9689	96	IRN	0.0062661	0.0070224	0.62661	0.70224	1	1
female	2	47	1	1	0	1	1.24645	2.93356	2.08075	5.13321	0	0	0	0	80	111	21.0288	184.3	IRN	0.0158372	0.0162547	1.58372	1.62547	1	1
female	2	42	1	8	0	1	1.04474	3.47093	2.21171	5.52887	0	0	0	0	90	130	20.5863	195.9	IRN	0.015756	0.0121121	1.5756	1.21121	1	1
female	2	42	1	8	0	1	0.95682	2.87925	2.46461	4.96512	0	0	0	0	75	110	27.1736	218.3	IRN	0.0090033	0.0102351	0.90033	1.02351	1	1
female	2	50	1	8	0	1	0.89217	1.8102	0.82417	3.07993	0	0	0	0	100	127	29.6599	73	IRN	0.0161251	0.0374739	1.61251	3.74739	1	1
female	2	45	1	1	0	1	1.26714	3.20716	1.79963	5.29871	0	0	0	0	70	100	28.303	159.4	IRN	0.0099564	0.0124987	0.99564	1.24987	1	1
female	2	42	1	1	0	1	1.49729	2.30413	0.683045	4.11433	0	0	0	0	80	100	20.5653	60.5	IRN	0.0057782	0.0065837	0.57782	0.65837	1	1
female	2	45	1	8	0	1	2.6041	3.07993	0.62095	5.96849	0	0	0	0	95	125	18.2899	55	IRN	0.0192991	0.0144973	1.92991	1.44973	1	1
female	2	43	1	8	0	1	2.48773	2.21775	0.911103	5.12287	0	0	0	0	100	130	27.7099	80.7	IRN	0.01662	0.0185327	1.662	1.85327	1	1
female	2	58	1	8	0	1	1.92398	2.24465	1.42254	4.8203	0	0	0	0	90	130	24.623	126	IRN	0.0606792	0.0825759	6.06792	8.25759	1	1
female	2	50	1	1	0	1	2.18	2.13914	1.7206	5.10735	0	0	0	0	80	120	21.0297	152.4	IRN	0.0229489	0.0250749	2.29489	2.50749	1	1
female	2	48	1	8	0	1	2.31706	2.85184	1.6156	5.90901	0	0	0	0	70	100	26.4701	143.1	IRN	0.0177726	0.0178761	1.77726	1.78761	1	1
female	2	47	1	1	0	1	1.45075	3.03441	0.759817	4.83323	0	0	0	0	60	100	22.0119	67.3	IRN	0.0119324	0.0135877	1.19324	1.35877	1	1
female	2	52	1	1	0	1	1.28007	4.88754	5.04663	8.47949	0	0	0	0	110	160	25.6353	447	IRN	0.123856	0.0767316	12.3856	7.67316	2	1
female	2	47	1	8	0	1	1.29041	2.85908	1.17077	4.68583	0	0	0	0	90	110	17.6496	103.7	IRN	0.0138739	0.014258	1.38739	1.4258	1	1
female	2	44	1	1	0	1	2.61962	1.54901	0.434665	4.36775	0	0	0	0	70	115	25.5309	38.5	IRN	0.0117472	0.0148338	1.17472	1.48338	1	1
female	2	50	1	1	0	1	1.10681	3.38869	1.57834	5.21855	0	0	0	0	80	110	27.4608	139.8	IRN	0.0196371	0.0254827	1.96371	2.54827	1	1
female	2	53	1	8	0	1	1.98346	4.33207	1.68108	7.08564	0	0	0	0	90	130	35.6453	148.9	IRN	0.0607292	0.0670013	6.07292	6.70013	1	1
female	2	49	1	8	0	1	1.73521	3.21595	1.05787	5.43577	0	0	0	0	80	125	29.7179	93.7	IRN	0.0281475	0.0356506	2.81475	3.56506	1	1
female	2	61	1	8	0	2	0.700806	2.5679	2.52331	4.42465	0	0	0	0	100	140	26.2448	223.5	IRN	0.0879405	0.132841	8.79405	13.2841	1	2
female	2	43	1	1	0	1	1.08871	2.7996	2.40703	4.99098	0	0	0	0	100	140	31.234	213.2	IRN	0.0194908	0.0256204	1.94908	2.56204	1	1
female	2	44	1	8	0	1	1.47919	3.68453	0.989004	5.61679	0	0	0	0	75	110	23.2857	87.6	IRN	0.0149994	0.0124213	1.49994	1.24213	1	1
female	2	43	2	8	0	1	2.53428	4.4324	1.21932	7.52526	0	0	0	0	80	120	27.7773	108	IRN	0.0267068	0.0152073	2.67068	1.52073	1	1
female	2	48	1	8	0	1	3.05924	2.601	0.887394	6.06676	0	0	0	0	85	140	19.7715	78.6	IRN	0.0387493	0.030746	3.87493	3.0746	1	1
female	2	69	2	8	0	2	1.5516	3.02562	0.84675	4.96512	0	0	0	0	72	132	24.426	75	IRN	0.226872	0.282857	22.6872	28.2857	2	2
female	2	70	2	8	0	2	0.6465	3.40835	0.85804	4.44792	0	0	0	0	80	130	24.714	76	IRN	0.232164	0.300188	23.2164	30.0188	2	3
female	2	69	1	8	0	2	2.01708	4.50481	3.03701	7.91316	0	0	0	0	80	100	19.6539	269	IRN	0.19972	0.172187	19.972	17.2187	2	2
female	2	62	1	8	0	2	4.01089	2.38429	0.818525	6.77015	0	0	0	0	70	110	22.719	72.5	IRN	0.0889084	0.0856962	8.89084	8.56962	1	1
female	2	62	1	8	1	2	2.586	4.2669	1.5806	7.57698	1	0	0	0	80	130	36.1604	140	IRN	0.540816	0.294127	54.0816	29.4127	3	2
female	2	64	2	8	0	2	2.09725	2.41429	1.4248	5.16424	0	0	0	0	90	130	29.3968	126.2	IRN	0.115144	0.162033	11.5144	16.2033	2	2
female	2	51	1	8	0	1	1.91105	3.10165	1.29609	5.60645	0	0	0	0	75	110	31.2359	114.8	IRN	0.0247511	0.03282	2.47511	3.282	1	1
female	2	58	1	8	0	1	1.9757	2.55755	1.14029	5.05563	0	0	0	0	100	150	28.4649	101	IRN	0.0867499	0.125735	8.67499	12.5735	1	2
female	2	63	1	1	0	2	2.60152	2.78823	1.01497	5.8547	0	0	0	0	85	140	25.9695	89.9	IRN	0.133155	0.160095	13.3155	16.0095	2	2
female	2	67	1	8	0	2	1.60849	3.09389	2.31784	5.76419	0	0	0	0	80	120	24.9989	205.3	IRN	0.162858	0.19175	16.2858	19.175	2	2
female	2	59	1	1	0	1	1.44557	4.70704	1.84479	6.99772	0	0	0	0	65	100	23.0976	163.4	IRN	0.0612989	0.0543987	6.12989	5.43987	1	1
female	2	63	1	8	0	2	1.16887	2.20741	1.60544	4.11174	0	0	0	0	70	110	25.2119	142.2	IRN	0.0675087	0.100455	6.75087	10.0455	1	2
female	2	53	1	8	0	1	1.15853	3.99485	2.28171	6.19864	1	0	0	0	72	100	25.5367	202.1	IRN	0.0885441	0.0293174	8.85441	2.93174	1	1
female	2	64	1	8	0	2	1.35506	3.37938	2.37767	5.82367	0	0	0	0	60	100	22.3768	210.6	IRN	0.0816158	0.0890996	8.16158	8.90996	1	1
female	2	70	1	8	0	2	1.60849	3.61781	1.90236	6.09779	1	0	0	0	90	130	32.0098	168.5	IRN	0.527451	0.337111	52.7451	33.7111	3	3
female	2	59	1	8	0	1	1.13784	3.27336	1.26561	4.99098	0	0	0	0	70	132	20.2363	112.1	IRN	0.0723588	0.0852427	7.23588	8.52427	1	1
female	2	43	2	8	0	1	1.08095	3.83711	1.11884	5.4306	0	0	0	0	70	90	25.1532	99.1	IRN	0.0082481	0.0075906	0.82481	0.75906	1	1
female	2	55	1	8	0	1	1.45075	3.4068	1.90011	5.72799	0	0	0	0	70	110	24.2823	168.3	IRN	0.0332082	0.0380259	3.32082	3.80259	1	1
female	2	70	1	8	0	2	1.36024	2.92787	1.36496	4.9134	0	0	0	0	80	110	26.7774	120.9	IRN	0.189389	0.242557	18.9389	24.2557	2	2
female	2	70	2	8	0	2	2.49549	1.61522	1.27238	4.69359	0	0	0	0	90	180	24.3046	112.7	IRN	0.415781	0.519359	41.5781	51.9359	3	3
female	2	70	1	8	0	2	1.9576	1.8221	1.41915	4.42982	0	0	0	0	77	140	21.3039	125.7	IRN	0.261039	0.320496	26.1039	32.0496	2	3
female	2	66	1	8	0	2	2.73082	3.24595	1.64721	6.73136	1	0	0	0	70	110	21.4138	145.9	IRN	0.308373	0.131808	30.8373	13.1808	3	2
female	2	40	1	1	0	1	1.03957	2.93925	1.85382	4.82806	0	0	0	0	70	110	19.9509	164.2	IRN	0.0055464	0.0050271	0.55464	0.50271	1	1
female	2	41	1	1	0	1	1.17146	2.75823	0.657078	4.2307	0	0	0	0	65	97	28.4444	58.2	IRN	0.0045501	0.0067185	0.45501	0.67185	1	1
female	2	40	2	1	0	1	2.02742	2.35688	0.720302	4.71428	0	0	0	0	80	112	26.3644	63.8	IRN	0.0055811	0.0066817	0.55811	0.66817	1	1
female	2	53	2	1	0	1	1.2749	3.7166	1.12787	5.50818	0	0	0	0	77	125	27.8401	99.9	IRN	0.039998	0.0489408	3.9998	4.89408	1	1
female	2	50	2	1	0	1	1.1999	2.37964	1.13916	4.1014	0	0	0	0	77	102	24.3927	100.9	IRN	0.0130154	0.0199175	1.30154	1.99175	1	1
female	2	50	2	8	0	1	1.48954	1.97726	0.775623	3.82211	0	0	0	0	70	95	21.5645	68.7	IRN	0.0107165	0.0159752	1.07165	1.59752	1	1
female	2	59	1	8	0	1	1.08612	3.3737	2.91508	5.79523	1	0	0	0	60	100	25.0503	258.2	IRN	0.134145	0.057162	13.4145	5.7162	2	1
female	2	53	2	8	0	1	0.977508	2.71168	1.10868	4.19708	0	0	0	0	70	100	29.9667	98.2	IRN	0.019633	0.0333818	1.9633	3.33818	1	1
female	2	49	1	1	0	1	1.06543	3.27439	2.0593	5.2832	0	0	0	0	90	110	30.935	182.4	IRN	0.0205985	0.0279711	2.05985	2.79711	1	1
female	2	51	2	8	1	1	1.27231	3.31111	0.607402	4.86168	0	0	0	0	60	80	23.2682	53.8	IRN	0.030818	0.0376379	3.0818	3.76379	1	1
female	2	45	2	8	0	1	1.06802	3.83038	1.88995	5.76419	0	0	0	0	60	100	17.4881	167.4	IRN	0.0112827	0.0086143	1.12827	0.86143	1	1
female	2	44	2	8	0	1	1.3861	2.50687	1.34125	4.5074	0	0	0	0	78	99	31.1744	118.8	IRN	0.0089366	0.0131411	0.89366	1.31411	1	1
female	2	41	2	1	0	1	1.37834	3.34215	1.13803	5.24182	0	0	0	0	82	112	27.4483	100.8	IRN	0.008311	0.0088181	0.8311	0.88181	1	1
female	2	50	2	8	0	1	1.16111	2.04035	0.76772	3.55316	0	0	0	0	80	140	23.6799	68	IRN	0.0228596	0.0395405	2.28596	3.95405	1	1
female	2	54	2	8	0	1	0.889584	1.94105	1.58286	3.55575	1	0	0	0	65	105	31.2295	140.2	IRN	0.0619337	0.0420004	6.19337	4.20004	1	1
female	2	47	2	8	0	1	1.21801	3.32094	1.85043	5.38664	0	0	0	0	70	100	21.436	163.9	IRN	0.0137334	0.0133309	1.37334	1.33309	1	1
female	2	43	2	1	0	1	0.972336	2.22965	2.70847	4.44275	0	0	0	0	80	120	31.8845	239.9	IRN	0.0112914	0.0175814	1.12914	1.75814	1	1
female	2	40	2	8	0	1	1.39385	3.34835	1.51963	5.43836	1	0	0	0	90	130	35.3856	134.6	IRN	0.0362654	0.0136896	3.62654	1.36896	1	1
female	2	53	2	8	0	1	0.959406	2.38015	0.996907	3.79625	0	0	0	0	65	95	32.051	88.3	IRN	0.0165251	0.0324528	1.65251	3.24528	1	1
female	2	42	1	8	0	1	1.18956	3.39594	0.947231	5.01943	0	0	0	0	80	100	23.2283	83.9	IRN	0.0074925	0.0072472	0.74925	0.72472	1	1
female	2	53	2	1	0	1	1.35248	3.54179	1.26674	5.47456	0	0	0	0	60	95	33.6355	112.2	IRN	0.0236059	0.0339943	2.36059	3.39943	1	1
female	2	57	2	8	0	1	1.1818	4.45206	2.64412	6.84514	0	0	0	0	64	82	20.3886	234.2	IRN	0.0352421	0.0291065	3.52421	2.91065	1	1
female	2	58	2	8	0	1	1.5335	4.17432	0.896426	6.11848	1	0	0	0	80	125	27.3328	79.4	IRN	0.186793	0.0815469	18.6793	8.15469	2	1
female	2	45	2	1	0	1	1.19732	3.09079	1.1561	4.81772	0	0	0	0	80	120	22.0954	102.4	IRN	0.012873	0.0149732	1.2873	1.49732	1	1
female	2	47	2	8	0	1	1.29041	3.67315	2.45332	6.08744	0	0	0	0	60	90	31.4465	217.3	IRN	0.013595	0.0153165	1.3595	1.53165	1	1
female	2	63	1	8	0	2	1.12491	1.54746	1.81543	3.50403	0	0	0	0	90	120	26.6295	160.8	IRN	0.0718732	0.120629	7.18732	12.0629	1	2
female	2	48	2	1	0	1	1.40678	2.83891	1.64382	4.99874	0	0	0	0	80	120	24.2702	145.6	IRN	0.0205697	0.0243453	2.05697	2.43453	1	1
female	2	46	2	1	0	1	1.14301	3.65247	1.3469	5.4125	0	0	0	0	80	110	32.4685	119.3	IRN	0.0145262	0.0203652	1.45262	2.03652	1	1
female	2	48	2	8	0	1	1.25162	2.79185	1.48689	4.72462	0	0	0	0	65	90	22.5879	131.7	IRN	0.0109982	0.0130181	1.09982	1.30181	1	1
female	2	58	2	8	0	1	1.43264	4.5374	1.65624	6.72877	1	0	0	0	85	160	31.9594	146.7	IRN	0.337214	0.16055	33.7214	16.055	3	2
female	2	56	1	8	0	1	1.47143	3.20457	1.81092	5.50559	1	0	0	0	70	122	25.1301	160.4	IRN	0.128159	0.0563788	12.8159	5.63788	2	1
female	2	55	1	8	0	1	1.4042	3.40266	1.35593	5.42801	0	0	0	0	100	160	24.5516	120.1	IRN	0.0724162	0.0906964	7.24162	9.06964	1	1
female	2	46	2	8	0	1	0.868896	1.60746	1.00142	2.93511	1	0	0	0	70	100	29.8435	88.7	IRN	0.0207646	0.0153508	2.07646	1.53508	1	1
female	2	68	2	8	0	2	1.26197	1.44816	1.10078	3.2144	1	0	0	0	80	110	28.8663	97.5	IRN	0.286409	0.206043	28.6409	20.6043	2	2
female	2	50	2	1	0	1	1.37575	3.59764	1.67544	5.74092	0	0	0	0	100	150	32.8473	148.4	IRN	0.0458983	0.0632669	4.58983	6.32669	1	1
female	2	58	2	8	0	1	1.23869	3.0039	1.01836	4.70911	0	0	0	0	70	107	21.4766	90.2	IRN	0.0411687	0.0521135	4.11687	5.21135	1	1
female	2	60	2	8	0	2	1.32403	3.11613	3.57328	6.0771	0	0	0	0	100	150	23.3993	316.5	IRN	0.117471	0.12968	11.7471	12.968	2	2
female	2	52	2	8	0	1	1.16111	2.59945	0.817396	4.13501	0	0	0	0	67	109	27.579	72.4	IRN	0.0199754	0.0326223	1.99754	3.26223	1	1
female	2	50	2	1	0	1	1.21025	2.44067	1.2148	4.20742	0	0	0	0	110	155	30.3112	107.6	IRN	0.0350266	0.0640978	3.50266	6.40978	1	1
female	2	47	2	8	0	1	1.33179	3.28215	2.26252	5.65041	0	0	0	0	70	110	31.2295	200.4	IRN	0.0177219	0.022336	1.77219	2.2336	1	1
female	2	56	2	8	0	1	1.22835	2.83322	0.905458	4.47637	0	0	0	0	80	110	36.4827	80.2	IRN	0.0309533	0.0625364	3.09533	6.25364	1	1
female	2	48	2	1	0	1	1.60591	2.30051	0.741753	4.24621	0	0	0	0	75	110	27.9323	65.7	IRN	0.0141768	0.0226748	1.41768	2.26748	1	1
female	2	66	2	8	0	2	1.66797	2.36929	0.760946	4.38586	0	0	0	0	70	110	20.8978	67.4	IRN	0.102553	0.130439	10.2553	13.0439	2	2
female	2	47	1	1	0	1	1.64987	2.94856	0.557726	4.85392	0	0	0	0	100	140	22.9035	49.4	IRN	0.0254219	0.0301601	2.54219	3.01601	1	1
female	2	57	1	8	0	1	1.02147	3.94624	0.94836	5.40215	1	0	0	0	87	135	29.3051	84	IRN	0.173729	0.0897564	17.3729	8.97564	2	1
female	2	70	1	8	0	2	1.40937	3.93227	1.32883	5.95039	0	0	0	0	67	130	25.3155	117.7	IRN	0.263122	0.303108	26.3122	30.3108	2	3
female	2	53	2	1	0	1	1.43523	3.07269	0.845621	4.8953	0	0	0	0	90	110	39.1603	74.9	IRN	0.0270954	0.0521402	2.70954	5.21402	1	1
female	2	46	2	8	0	1	1.31627	4.65739	1.87414	6.83221	0	0	0	0	72	112	30.2959	166	IRN	0.0218384	0.0196803	2.18384	1.96803	1	1
female	2	56	2	8	0	1	1.29817	3.82883	1.51512	5.82109	0	0	0	0	80	110	23.9643	134.2	IRN	0.039966	0.0445101	3.9966	4.45101	1	1
female	2	46	2	1	0	1	0.959406	2.38998	1.96333	4.2488	0	0	0	0	100	150	37.2615	173.9	IRN	0.0229405	0.0516951	2.29405	5.16951	1	1
female	2	45	2	8	0	1	1.30593	3.22526	0.738366	4.86944	0	0	0	0	69	115	19.7884	65.4	IRN	0.0118526	0.0125343	1.18526	1.25343	1	1
female	2	65	2	8	0	2	1.50764	2.95063	0.63224	4.7479	0	0	0	0	100	160	21.9455	56	IRN	0.172223	0.221609	17.2223	22.1609	2	2
female	2	46	2	8	0	1	1.293	3.56765	0.826428	5.23924	0	0	0	0	80	120	25.1129	73.2	IRN	0.0167937	0.0193112	1.67937	1.93112	1	1
female	2	49	2	8	0	1	1.24387	2.81977	1.48802	4.74531	0	0	0	0	85	140	33.4712	131.8	IRN	0.0313623	0.0531119	3.13623	5.31119	1	1
female	2	40	2	1	0	1	1.67573	2.66927	1.06578	4.83323	0	0	0	0	65	100	26.9067	94.4	IRN	0.0045207	0.0053051	0.45207	0.53051	1	1
female	2	60	1	8	0	2	1.35765	4.32224	1.31867	6.28398	0	0	0	0	100	140	28.8588	116.8	IRN	0.104313	0.126443	10.4313	12.6443	2	2
female	2	64	1	8	0	2	1.16887	3.85573	1.73301	5.8185	0	0	0	0	70	147	26.617	153.5	IRN	0.159318	0.195124	15.9318	19.5124	2	2
female	2	55	2	8	0	1	0.830106	2.55238	1.97575	4.28759	0	0	0	0	100	160	25.9088	175	IRN	0.0578883	0.0941298	5.78883	9.41298	1	1
female	2	50	2	1	0	1	1.23611	3.49989	1.01949	5.20303	1	0	0	0	100	135	24.7607	90.3	IRN	0.0950336	0.0372801	9.50336	3.72801	1	1
female	2	59	2	8	0	1	1.56194	4.0926	1.24416	6.2245	0	0	0	0	80	140	23.9249	110.2	IRN	0.100582	0.106237	10.0582	10.6237	2	2
female	2	57	1	8	0	1	1.71452	2.6222	0.581435	4.60308	0	0	0	0	72	112	28.1523	51.5	IRN	0.03823	0.0594102	3.823	5.94102	1	1
female	2	60	1	8	0	2	1.50247	3.07941	0.774494	4.93667	0	0	0	0	70	90	20.9369	68.6	IRN	0.0385654	0.046702	3.85654	4.6702	1	1
female	2	54	1	8	1	1	1.21801	3.05562	1.40222	4.91599	0	0	0	0	80	110	29.5144	124.2	IRN	0.070964	0.102046	7.0964	10.2046	1	2
female	2	54	2	8	0	1	1.699	3.09855	0.738366	5.1358	0	0	0	0	65	100	27.6647	65.4	IRN	0.0267966	0.0347246	2.67966	3.47246	1	1
female	2	41	2	1	0	1	1.02923	3.50972	1.6585	5.29871	0	0	0	0	80	110	31.0302	146.9	IRN	0.0081172	0.0096552	0.81172	0.96552	1	1
female	2	49	2	1	0	1	1.06026	2.83839	1.09739	4.40137	0	0	0	0	90	130	26.7691	97.2	IRN	0.0240325	0.0356436	2.40325	3.56436	1	1
female	2	46	2	8	0	1	1.11457	2.55962	0.757559	4.02123	0	0	0	0	70	110	28.4126	67.1	IRN	0.0101077	0.0177684	1.01077	1.77684	1	1
female	2	48	2	8	0	1	1.39127	4.16087	1.77253	6.36415	0	0	0	0	65	100	32.528	157	IRN	0.0198939	0.0217682	1.98939	2.17682	1	1
female	2	57	2	8	0	1	1.35506	3.69488	1.18658	5.59352	0	0	0	0	70	100	32.4619	105.1	IRN	0.0376409	0.0544459	3.76409	5.44459	1	1
female	2	44	2	1	0	1	1.0163	2.91494	1.77705	4.74531	0	0	0	0	90	120	35.4315	157.4	IRN	0.0143561	0.0231072	1.43561	2.31072	1	1
female	2	52	2	8	0	1	1.04474	2.78926	0.978843	4.28242	0	0	0	0	80	120	28.3367	86.7	IRN	0.0250481	0.0406924	2.50481	4.06924	1	1
female	2	52	2	8	0	1	1.3861	2.37033	0.854653	4.14794	0	0	0	0	77	120	23.2507	75.7	IRN	0.0243207	0.034963	2.43207	3.4963	1	1
female	2	48	1	1	0	1	1.48695	2.86115	0.601757	4.62377	0	0	0	0	70	110	28.8275	53.3	IRN	0.0155671	0.0233436	1.55671	2.33436	1	1
female	2	46	2	8	0	1	1.55677	3.6235	1.95769	6.0771	0	0	0	0	80	115	45.5432	173.4	IRN	0.018994	0.0347732	1.8994	3.47732	1	1
female	2	61	2	8	0	2	0.96975	3.48386	1.37061	5.08149	0	0	0	0	55	80	20.8526	121.4	IRN	0.0388478	0.0453398	3.88478	4.53398	1	1
female	2	44	2	1	0	1	0.974922	1.90588	1.39996	3.52213	0	0	0	0	60	105	31.1522	124	IRN	0.0076703	0.0147925	0.76703	1.47925	1	1
female	2	68	1	8	0	2	1.50247	3.69539	1.45076	5.86246	0	0	0	0	80	110	21.0968	128.5	IRN	0.166146	0.178754	16.6146	17.8754	2	2
female	2	48	1	8	0	1	1.97312	2.17431	1.32206	4.75307	0	0	0	0	77	117	20.9835	117.1	IRN	0.0183076	0.0206685	1.83076	2.06685	1	1
female	2	41	2	1	0	1	0.868896	1.21439	4.07795	3.95141	0	0	0	0	75	110	27.4473	361.2	IRN	0.0054495	0.0084624	0.54495	0.84624	1	1
female	2	60	2	8	0	2	1.41971	3.01734	1.15835	4.96771	1	0	0	0	85	125	31.5011	102.6	IRN	0.175137	0.106462	17.5137	10.6462	2	2
female	2	58	1	8	0	1	1.40161	2.88442	0.923522	4.70911	0	0	0	0	90	155	27.376	81.8	IRN	0.0884237	0.132518	8.84237	13.2518	1	2
female	2	46	2	1	0	1	1.48436	3.70677	1.80414	6.01762	0	0	0	0	80	100	27.1473	159.8	IRN	0.0140607	0.014018	1.40607	1.4018	1	1
female	2	58	2	8	0	1	0.912858	2.02742	3.71441	4.64187	0	0	0	0	76	114	23.7931	329	IRN	0.045533	0.062137	4.5533	6.2137	1	1
female	2	42	2	1	0	1	1.09388	2.08535	0.917877	3.59971	0	0	0	0	80	120	20.0921	81.3	IRN	0.0074267	0.0097142	0.74267	0.97142	1	1
female	2	55	1	8	0	1	1.11974	2.89942	1.63592	4.76858	0	0	0	0	70	95	30.0217	144.9	IRN	0.0212542	0.0344035	2.12542	3.44035	1	1
female	2	59	2	8	0	1	1.13525	3.35508	1.3977	5.13062	0	0	0	0	80	120	31.8878	123.8	IRN	0.0613527	0.0939507	6.13527	9.39507	1	1
female	2	65	2	8	0	2	1.68349	3.30698	1.37286	5.61938	0	0	0	0	80	110	17.0529	121.6	IRN	0.0956125	0.0972304	9.56125	9.72304	1	1
female	2	44	2	1	0	1	1.06543	2.60927	0.82417	4.05226	0	0	0	0	85	120	25.9065	73	IRN	0.0118775	0.0165964	1.18775	1.65964	1	1
female	2	46	2	1	0	1	1.73779	2.19965	0.482083	4.15829	0	0	0	0	60	90	23.5211	42.7	IRN	0.0071544	0.0102087	0.71544	1.02087	1	1
female	2	43	2	1	0	1	1.33696	3.82625	1.34012	5.77712	1	0	0	0	65	100	30.1329	118.7	IRN	0.0377079	0.0110684	3.77079	1.10684	1	1
female	2	64	2	8	0	2	1.07836	1.47661	1.49592	3.24026	0	0	0	0	80	120	20.6107	132.5	IRN	0.0772086	0.11575	7.72086	11.575	1	2
female	2	52	2	8	0	1	1.71193	3.17561	0.62095	5.172	0	0	0	0	80	115	23.9729	55	IRN	0.0278733	0.0326412	2.78733	3.26412	1	1
female	2	40	2	8	0	1	1.01888	1.69745	1.38077	3.34887	0	0	0	0	80	120	27.9085	122.3	IRN	0.0043268	0.0083744	0.43268	0.83744	1	1
female	2	51	1	1	0	1	1.02664	2.49549	2.73782	4.77634	0	0	0	0	70	100	24.8459	242.5	IRN	0.0171268	0.0224501	1.71268	2.24501	1	1
female	2	41	2	1	0	1	1.21542	3.428	1.00142	5.10218	0	0	0	0	65	90	27.8637	88.7	IRN	0.0051106	0.0056937	0.51106	0.56937	1	1
female	2	41	2	1	0	1	1.33179	3.10527	1.99381	5.35043	0	0	0	0	80	110	25.0204	176.6	IRN	0.0082422	0.0077392	0.82422	0.77392	1	1
female	2	50	2	1	0	1	1.10422	3.3106	1.45528	5.08149	0	0	0	0	71	97	34.3145	128.9	IRN	0.0149928	0.0248157	1.49928	2.48157	1	1
female	2	46	2	8	0	1	1.14043	2.96821	1.10755	4.61601	0	0	0	0	80	140	29.5791	98.1	IRN	0.0208777	0.0330367	2.08777	3.30367	1	1
female	2	49	2	1	0	1	1.00078	3.56713	1.01384	5.03236	0	0	0	0	70	110	23.7117	89.8	IRN	0.0193848	0.0222036	1.93848	2.22036	1	1
female	2	56	1	8	0	1	1.29559	4.17794	0.527243	5.71506	0	0	0	0	67	107	22.806	46.7	IRN	0.0372681	0.0409662	3.72681	4.09662	1	1
female	2	54	2	8	0	1	1.28007	3.30284	0.856911	4.97546	0	0	0	0	65	100	26.5255	75.9	IRN	0.0259274	0.0336072	2.59274	3.36072	1	1
female	2	48	2	8	0	1	1.4223	3.73212	0.919006	5.57542	0	0	0	0	70	100	28.6987	81.4	IRN	0.0163622	0.0192204	1.63622	1.92204	1	1
female	2	55	2	8	0	1	1.72486	2.90718	1.01497	5.09701	0	0	0	0	100	162	31.5362	89.9	IRN	0.0701621	0.113469	7.01621	11.3469	1	2
female	2	51	2	1	0	1	1.39385	4.27466	1.28706	6.25812	0	0	0	0	70	97	19.9236	114	IRN	0.0227492	0.018257	2.27492	1.8257	1	1
female	2	45	2	8	0	1	0.987852	2.03415	2.52557	4.17898	0	0	0	0	80	100	35.1527	223.7	IRN	0.0073699	0.0158172	0.73699	1.58172	1	1
female	2	61	1	8	0	2	1.43264	3.3799	1.37738	5.44353	0	0	0	0	70	110	25.5914	122	IRN	0.0651996	0.0819926	6.51996	8.19926	1	1
female	2	54	2	8	0	1	1.68866	3.92607	1.24642	6.18571	0	0	0	0	80	124	33.5429	110.4	IRN	0.0500684	0.0625526	5.00684	6.25526	1	1
female	2	55	1	8	0	1	1.29041	3.62505	0.734979	5.25217	0	0	0	0	70	120	21.0582	65.1	IRN	0.0357703	0.0413394	3.57703	4.13394	1	1
female	2	47	2	1	0	1	1.41971	3.43162	1.20239	5.40215	0	0	0	0	70	95	22.0455	106.5	IRN	0.0125493	0.0123534	1.25493	1.23534	1	1
female	2	46	2	8	0	1	1.41971	2.66099	0.807235	4.45051	0	0	0	0	60	85	22.6969	71.5	IRN	0.0070187	0.0090065	0.70187	0.90065	1	1
female	2	56	1	8	0	1	1.43523	3.28112	1.97123	5.61938	1	0	0	0	70	110	30.7565	174.6	IRN	0.108119	0.0535469	10.8119	5.35469	2	1
female	2	66	2	8	0	2	1.33696	3.21905	1.8922	5.42284	1	0	0	0	60	90	30.4272	167.6	IRN	0.208478	0.118795	20.8478	11.8795	2	2
female	2	41	2	8	0	1	1.0525	3.26043	1.36157	4.93667	0	0	0	0	70	105	30.2343	120.6	IRN	0.0065916	0.0084603	0.65916	0.84603	1	1
female	2	43	2	8	0	1	1.25938	3.53868	1.83237	5.63748	0	0	0	0	80	110	35.6991	162.3	IRN	0.0129557	0.0164678	1.29557	1.64678	1	1
female	2	61	2	8	0	2	1.33438	3.48851	1.4169	5.47198	0	0	0	0	70	100	18.8196	125.5	IRN	0.0561894	0.0594588	5.61894	5.94588	1	1
female	2	59	2	8	0	1	0.998196	2.9739	1.5806	4.69618	0	0	0	0	70	100	32.3767	140	IRN	0.0415447	0.0687996	4.15447	6.87996	1	1
female	2	57	2	8	0	1	1.63435	2.61341	0.532888	4.49188	0	0	0	0	80	120	17.2737	47.2	IRN	0.0426872	0.0509475	4.26872	5.09475	1	1
female	2	44	2	1	0	1	1.43006	2.28137	1.11658	4.22294	0	0	0	0	90	110	30.1419	98.9	IRN	0.0102433	0.0157712	1.02433	1.57712	1	1
female	2	48	2	8	0	1	1.08871	2.77943	1.31641	4.47119	0	0	0	0	75	110	41.0156	116.6	IRN	0.0149896	0.0346437	1.49896	3.46437	1	1
female	2	52	2	8	0	1	1.47143	3.29663	1.2769	5.35302	0	0	0	0	90	130	28.7197	113.1	IRN	0.0377365	0.0492581	3.77365	4.92581	1	1
female	2	53	2	1	0	1	0.770628	2.17121	4.46181	4.98581	1	0	0	0	70	110	26.0411	395.2	IRN	0.0815997	0.0355713	8.15997	3.55713	1	1
female	2	54	2	8	0	1	1.56453	2.35843	0.479825	4.14277	0	0	0	0	85	105	22.1952	42.5	IRN	0.0238048	0.032416	2.38048	3.2416	1	1
female	2	50	2	1	0	1	1.06543	3.66384	1.31077	5.32975	0	0	0	0	80	120	31.1276	116.1	IRN	0.0241904	0.0344566	2.41904	3.44566	1	1
female	2	40	1	1	0	1	1.2568	3.49938	1.17303	5.29354	0	0	0	0	80	120	24.779	103.9	IRN	0.0078627	0.0074397	0.78627	0.74397	1	1
female	2	58	2	8	0	1	1.14043	3.3949	3.0212	5.91935	1	0	0	0	90	180	32.7632	267.6	IRN	0.389896	0.222519	38.9896	22.2519	3	2
female	2	51	1	1	0	1	1.62401	2.99511	0.806106	4.98839	0	0	0	0	77	115	21.7555	71.4	IRN	0.0235174	0.0269005	2.35174	2.69005	1	1
female	2	47	2	1	0	1	1.67314	3.92555	1.33222	6.20899	0	0	0	0	70	100	27.9807	118	IRN	0.0169228	0.0165552	1.69228	1.65552	1	1
female	2	49	2	8	0	1	1.70935	3.13165	0.400795	5.0246	0	0	0	0	70	100	20.7963	35.5	IRN	0.0160949	0.0167462	1.60949	1.67462	1	1
female	2	45	2	8	0	1	1.09646	4.60463	1.43609	6.35897	0	0	0	0	76	115	28.8008	127.2	IRN	0.0176763	0.0170839	1.76763	1.70839	1	1
female	2	56	2	8	0	1	1.29817	3.36077	0.775623	5.01425	0	0	0	0	80	140	20.8179	68.7	IRN	0.0563009	0.0680787	5.63009	6.80787	1	1
female	2	58	2	8	0	1	1.19473	4.76807	1.77366	6.77532	0	0	0	0	71	116	26.8859	157.1	IRN	0.0682057	0.0695474	6.82057	6.95474	1	1
female	2	48	2	8	0	1	1.4042	3.34059	0.610789	5.0246	1	0	0	0	70	100	26.1624	54.1	IRN	0.0456384	0.017698	4.56384	1.7698	1	1
female	2	43	2	1	0	1	1.69124	2.67444	0.834331	4.7479	0	0	0	0	65	90	23.4639	73.9	IRN	0.0068126	0.0071495	0.68126	0.71495	1	1
female	2	41	2	8	0	1	1.97829	1.16629	0.558855	3.40059	0	0	0	0	70	90	18.0721	49.5	IRN	0.0030901	0.0039695	0.30901	0.39695	1	1
female	2	47	1	8	0	1	1.28007	2.27361	1.17868	4.09364	0	0	0	0	60	105	22.4314	104.4	IRN	0.0108649	0.01517	1.08649	1.517	1	1
female	2	53	2	8	0	1	1.65763	3.1875	0.984488	5.29613	0	0	0	0	60	100	22.9309	87.2	IRN	0.0247937	0.0271592	2.47937	2.71592	1	1
female	2	49	2	1	0	1	1.6628	3.5754	0.674013	5.54697	0	0	0	0	80	100	23.5059	59.7	IRN	0.0182672	0.0182663	1.82672	1.82663	1	1
female	2	54	2	8	0	1	1.26714	3.64781	1.68447	5.68661	0	0	0	0	65	105	24.3733	149.2	IRN	0.0326941	0.0345082	3.26941	3.45082	1	1
female	2	53	2	1	0	1	1.67831	5.1389	3.22781	8.29589	1	0	0	0	80	130	26.9995	285.9	IRN	0.219733	0.0521794	21.9733	5.21794	2	1
female	2	55	2	8	0	1	1.23611	4.21415	2.01188	6.3719	0	0	0	0	80	135	17.4638	178.2	IRN	0.0574827	0.0485033	5.74827	4.85033	1	1
female	2	45	2	1	0	1	1.54901	3.34887	0.750785	5.24182	0	0	0	0	70	90	22.9218	66.5	IRN	0.0080825	0.008526	0.80825	0.8526	1	1
female	2	46	2	1	0	1	0.731838	2.71944	2.87556	4.76858	0	0	0	0	72	112	27.7838	254.7	IRN	0.0127586	0.018086	1.27586	1.8086	1	1
female	2	54	2	8	0	1	1.13008	3.57696	1.25206	5.28061	0	0	0	0	65	95	17.5605	110.9	IRN	0.0253359	0.0237662	2.53359	2.37662	1	1
female	2	50	2	8	0	1	1.29817	2.89684	1.52302	4.89271	0	0	0	0	65	100	27.0186	134.9	IRN	0.015143	0.0208462	1.5143	2.08462	1	1
female	2	42	2	1	0	1	1.21283	2.95425	1.18884	4.71169	1	0	0	0	70	100	25.8398	105.3	IRN	0.023789	0.0079626	2.3789	0.79626	1	1
female	2	48	2	1	0	1	0.894756	1.78279	0.742882	3.01786	0	0	0	0	80	120	21.9752	65.8	IRN	0.0125963	0.0225978	1.25963	2.25978	1	1
female	2	58	1	8	1	1	1.38351	2.72047	1.11771	4.61601	0	0	0	0	60	80	21.4354	99	IRN	0.0558513	0.0713977	5.58513	7.13977	1	1
female	2	42	2	1	0	1	1.39903	3.27026	1.13126	5.18752	0	0	0	0	90	140	30.0352	100.2	IRN	0.0174279	0.0208246	1.74279	2.08246	1	1
female	2	52	2	8	0	1	1.23352	3.21905	0.983359	4.90306	0	0	0	0	100	170	21.9714	87.1	IRN	0.0686336	0.0822428	6.86336	8.22428	1	1
female	2	59	2	8	0	1	1.13267	3.24233	2.54702	5.5418	1	0	0	0	70	115	24.0946	225.6	IRN	0.161324	0.0712879	16.1324	7.12879	2	1
female	2	66	1	8	0	2	1.05767	1.8914	0.788042	3.31008	0	0	0	0	85	125	27.2599	69.8	IRN	0.111313	0.182979	11.1313	18.2979	2	2
female	2	63	2	8	1	2	1.52315	2.99459	0.886265	4.92374	1	0	0	0	110	180	29.8453	78.5	IRN	0.699785	0.514614	69.9785	51.4614	3	3
female	2	43	2	1	0	1	1.09388	4.3181	2.56396	6.58654	0	0	0	0	80	120	28.056	227.1	IRN	0.0205554	0.0153577	2.05554	1.53577	1	1
female	2	64	2	8	0	2	1.27231	3.98865	1.45415	5.92711	0	0	0	0	70	110	28.8044	128.8	IRN	0.0956355	0.119215	9.56355	11.9215	1	2
female	2	59	2	8	0	1	1.37834	1.66383	1.10981	3.55058	0	0	0	0	80	120	25.2363	98.3	IRN	0.0470167	0.0795662	4.70167	7.95662	1	1
female	2	52	2	8	0	1	1.05767	2.62893	1.53205	4.38844	0	0	0	0	75	125	26.6728	135.7	IRN	0.027995	0.0423703	2.7995	4.23703	1	1
female	2	50	2	1	0	1	1.33696	2.75357	0.757559	4.43758	0	0	0	0	80	100	26.7708	67.1	IRN	0.0135913	0.0206837	1.35913	2.06837	1	1
female	2	59	2	8	0	1	1.22059	4.1495	1.41915	6.02021	1	0	0	0	70	110	33.4782	125.7	IRN	0.161618	0.0831986	16.1618	8.31986	2	1
female	2	46	2	1	0	1	1.42489	3.63074	1.02739	5.52628	0	0	0	0	80	100	21.1235	91	IRN	0.0123698	0.0114417	1.23698	1.14417	1	1
female	2	68	1	8	1	2	1.08612	3.59971	1.27012	5.26768	0	0	0	0	70	100	17.028	112.5	IRN	0.225257	0.240049	22.5257	24.0049	2	2
female	2	40	2	1	0	1	1.24904	2.69409	0.655949	4.24363	0	0	0	0	75	110	25.9414	58.1	IRN	0.0046347	0.0063061	0.46347	0.63061	1	1
female	2	41	2	8	0	1	0.925788	1.70314	0.922393	3.05148	0	0	0	0	70	110	27.7473	81.7	IRN	0.0041769	0.0085565	0.41769	0.85565	1	1
female	2	61	2	8	0	2	1.43782	2.09104	1.3627	4.15312	0	0	0	0	80	160	21.0863	120.7	IRN	0.113886	0.159898	11.3886	15.9898	2	2
female	2	48	2	8	0	1	1.49729	2.42205	1.69576	4.69618	0	0	0	0	90	130	27.5165	150.2	IRN	0.0229779	0.0326874	2.29779	3.26874	1	1
female	2	56	2	1	0	1	1.5154	3.80556	1.14819	5.84695	0	0	0	0	75	115	27.164	101.7	IRN	0.0436296	0.0528867	4.36296	5.28867	1	1
female	2	51	2	1	0	1	1.2749	2.59996	1.10981	4.38327	0	0	0	0	70	110	22.7661	98.3	IRN	0.0187364	0.0253128	1.87364	2.53128	1	1
female	2	63	1	8	0	2	1.48695	4.37241	1.164	6.39259	1	0	0	0	90	130	36.5985	103.1	IRN	0.297599	0.17409	29.7599	17.409	2	2
female	2	62	2	8	0	2	1.18956	2.47066	0.821912	4.03675	0	0	0	0	90	170	27.6304	72.8	IRN	0.144552	0.234915	14.4552	23.4916	2	2
female	2	49	2	8	0	1	1.57746	3.27077	0.537404	5.09442	0	0	0	0	70	90	24.5515	47.6	IRN	0.0136141	0.0156382	1.36141	1.56382	1	1
female	2	56	2	8	0	1	1.24645	3.13009	1.39206	5.01425	0	0	0	0	70	100	33.1944	123.3	IRN	0.0290324	0.048246	2.90324	4.8246	1	1
female	2	45	2	8	0	1	1.07319	2.46239	1.09965	4.03933	0	0	0	0	70	100	23.6806	97.4	IRN	0.0070985	0.0106609	0.70985	1.06609	1	1
female	2	50	2	8	0	1	1.43006	4.36931	1.1369	6.32018	0	0	0	0	70	90	24.671	100.7	IRN	0.0177084	0.016049	1.77084	1.6049	1	1
female	2	50	2	8	0	1	1.10681	4.31862	4.86034	7.65197	1	0	0	0	80	125	28.1207	430.5	IRN	0.139141	0.0344046	13.9141	3.44046	2	1
female	2	47	2	1	0	1	1.19215	3.20095	1.29948	4.98839	0	0	0	0	60	110	27.1168	115.1	IRN	0.0149814	0.0194998	1.49814	1.94998	1	1
female	2	43	2	1	0	1	1.90588	2.60203	0.885136	4.9134	0	0	0	0	70	90	19.1233	78.4	IRN	0.0071358	0.0061301	0.71358	0.61301	1	1
female	2	66	1	8	0	2	1.23869	3.56299	1.47447	5.47715	0	0	0	0	80	110	26.0201	130.6	IRN	0.116418	0.144634	11.6418	14.4634	2	2
female	2	45	2	1	0	1	1.44557	3.49213	0.692077	5.25475	0	0	0	0	70	110	32.4696	61.3	IRN	0.0119352	0.0175619	1.19352	1.75619	1	1
female	2	47	2	1	0	1	1.33179	1.75589	1.41125	3.73418	1	0	0	0	70	100	30.4438	125	IRN	0.0293303	0.0179603	2.93303	1.79603	1	1
female	2	46	2	8	0	1	1.50505	3.98141	1.024	5.95556	0	0	0	0	80	110	29.06	90.7	IRN	0.0167342	0.0181599	1.67342	1.81599	1	1
female	2	51	2	1	0	1	1.39385	2.54928	0.847879	4.33155	0	0	0	0	80	120	24.1875	75.1	IRN	0.02215	0.0317668	2.215	3.17668	1	1
female	2	40	2	1	0	1	1.22318	2.75306	1.8764	4.83582	0	0	0	0	80	110	29.1314	166.2	IRN	0.0055596	0.0071149	0.55596	0.71149	1	1
female	2	64	2	8	0	2	1.30593	2.90356	1.29383	4.8022	0	0	0	0	90	150	20.0416	114.6	IRN	0.145698	0.177505	14.5698	17.7505	2	2
female	2	48	2	1	0	1	1.00854	3.71608	1.42819	5.37888	0	0	0	0	70	110	28.0321	126.5	IRN	0.0187688	0.0227484	1.87688	2.27484	1	1
female	2	42	1	1	0	1	1.06285	3.10217	2.6667	5.38664	0	0	0	0	65	90	33.8325	236.2	IRN	0.0068208	0.0086701	0.68208	0.86701	1	1
female	2	56	2	1	0	1	0.987852	3.30801	0.868201	4.69359	1	0	0	0	80	130	25.8275	76.9	IRN	0.125511	0.0658025	12.5511	6.58025	2	1
female	2	43	2	8	0	1	1.46109	2.94339	1.43835	5.06339	0	0	0	0	65	90	25.014	127.4	IRN	0.0074419	0.0075532	0.74419	0.75532	1	1
female	2	45	2	1	0	1	0.96975	0.964061	2.75589	3.1963	0	0	0	0	80	120	26.7595	244.1	IRN	0.0083311	0.0175739	0.83311	1.75739	1	1
female	2	50	1	1	0	1	1.6628	3.53144	1.43609	5.85212	0	0	0	0	65	100	25.8135	127.2	IRN	0.019018	0.0200672	1.9018	2.00672	1	1
female	2	64	1	8	0	2	1.8283	1.06078	0.715786	3.21698	0	0	0	0	75	110	21.0288	63.4	IRN	0.066528	0.100571	6.6528	10.0571	1	2
female	2	57	2	8	0	1	1.39644	3.85935	1.39206	5.89349	1	0	0	0	70	100	22.1304	123.3	IRN	0.110082	0.0413754	11.0082	4.13754	2	1
female	2	46	2	1	0	1	1.37058	4.6398	1.91253	6.88652	0	0	0	0	70	110	26.2312	169.4	IRN	0.0213243	0.0165108	2.13243	1.65108	1	1
female	2	61	2	8	0	2	1.52833	2.88236	1.63931	5.16166	0	0	0	0	57	87	20.1987	145.2	IRN	0.0438316	0.0499333	4.38316	4.99333	1	1
female	2	62	2	8	0	2	1.60591	2.60462	0.930296	4.6367	0	0	0	0	80	110	19.3652	82.4	IRN	0.065026	0.0792676	6.5026	7.92676	1	1
female	2	52	2	8	0	1	1.47919	3.5061	1.23174	5.54956	0	0	0	0	80	120	28.1434	109.1	IRN	0.0330558	0.0404587	3.30558	4.04587	1	1
female	2	44	2	8	0	1	1.26714	2.80219	1.26109	4.64704	0	0	0	0	75	105	26.7769	111.7	IRN	0.0104365	0.0127015	1.04365	1.27015	1	1
female	2	50	1	8	0	1	1.12232	1.4373	0.898684	2.97131	1	0	0	0	80	100	29.5457	79.6	IRN	0.0301974	0.0225785	3.01974	2.25785	1	1
female	2	53	2	8	0	1	1.58005	4.04864	1.5885	6.35639	0	0	0	0	70	105	23.5172	140.7	IRN	0.0338584	0.0302156	3.38584	3.02156	1	1
female	2	44	2	1	0	1	1.31369	3.62299	1.17416	5.47456	0	0	0	0	57	85	22.8246	104	IRN	0.0088655	0.0074336	0.88655	0.74336	1	1
female	2	46	2	8	0	1	1.20508	3.8909	1.27238	5.67886	0	0	0	0	60	100	25.4645	112.7	IRN	0.0128718	0.013245	1.28718	1.3245	1	1
female	2	63	2	8	0	2	1.1637	3.6535	2.21961	5.83402	0	0	0	0	80	140	23.8521	196.6	IRN	0.13278	0.152878	13.278	15.2878	2	2
female	2	46	2	1	0	1	1.12491	2.98735	1.22948	4.67549	0	0	0	0	80	110	31.6443	108.9	IRN	0.0119875	0.0198087	1.19875	1.98087	1	1
female	2	49	2	8	0	1	1.50505	4.20432	1.33899	6.32277	0	0	0	0	80	100	32.7485	118.6	IRN	0.0220435	0.0245578	2.20435	2.45578	1	1
female	2	46	2	1	0	1	1.62401	2.8446	0.762075	4.81772	0	0	0	0	60	92	26.4962	67.5	IRN	0.008828	0.0117353	0.8828	1.17353	1	1
female	2	54	2	1	0	1	1.38868	3.07217	1.21368	5.01684	0	0	0	0	70	110	24.5075	107.5	IRN	0.031041	0.0378336	3.1041	3.78336	1	1
female	2	48	2	8	0	1	1.36541	2.93718	1.7793	5.11769	0	0	0	0	100	150	28.3501	157.6	IRN	0.036896	0.0489422	3.6896	4.89422	1	1
female	2	49	2	8	0	1	1.05767	2.89425	2.35848	5.03236	0	0	0	0	80	140	31.1099	208.9	IRN	0.0336065	0.0492959	3.36065	4.92959	1	1
female	2	59	2	8	0	1	1.09129	4.62946	2.8496	7.02616	0	0	0	0	65	100	27.7671	252.4	IRN	0.0615934	0.0612355	6.15934	6.12355	1	1
female	2	61	1	8	0	2	1.3111	2.46549	2.85976	5.08666	1	0	0	0	70	100	28.9963	253.3	IRN	0.138028	0.0759497	13.8028	7.59497	2	1
female	2	66	2	8	0	2	1.70935	1.9395	1.15158	4.17639	1	0	0	0	75	137	25.7019	102	IRN	0.328668	0.209359	32.8668	20.9359	3	2
female	2	52	2	1	0	1	1.09646	3.3799	2.12252	5.4487	0	0	0	0	90	130	28.7795	188	IRN	0.0385327	0.0493455	3.85327	4.93455	1	1
female	2	43	2	8	0	1	1.71969	2.34861	0.777881	4.42465	0	0	0	0	70	110	22.5879	68.9	IRN	0.0092276	0.0103574	0.92276	1.03574	1	1
female	2	56	2	8	0	1	1.44557	2.60979	1.23513	4.62118	0	0	0	0	75	104	25.8065	109.4	IRN	0.0287941	0.0422364	2.87941	4.22364	1	1
female	2	42	2	1	0	1	1.52574	2.24827	1.31303	4.37551	0	0	0	0	70	100	33.3404	116.3	IRN	0.006228	0.0104342	0.6228	1.04342	1	1
female	2	67	1	8	0	2	1.11974	3.44248	2.65767	5.77971	0	0	0	0	75	120	23.7721	235.4	IRN	0.163124	0.18736	16.3124	18.736	2	2
female	2	59	1	8	0	1	1.09388	2.64496	4.27439	5.69696	0	0	0	0	99	135	22.6488	378.6	IRN	0.0852963	0.0950084	8.52963	9.50084	1	1
female	2	61	2	8	0	2	1.58263	3.53454	1.28819	5.7073	0	0	0	0	65	100	18.0871	114.1	IRN	0.0582767	0.0584163	5.82767	5.84163	1	1
female	2	45	2	1	0	1	1.56712	2.73237	0.973198	4.74531	0	0	0	0	65	107	29.973	86.2	IRN	0.0098234	0.0151948	0.98234	1.51948	1	1
female	2	49	2	8	0	1	1.65763	2.22189	1.13352	4.39879	0	0	0	0	80	120	25.0048	100.4	IRN	0.0199869	0.0279318	1.99869	2.79318	1	1
female	2	41	2	1	0	1	0.98268	3.29508	1.83914	5.12028	0	0	0	0	65	97	22.2359	162.9	IRN	0.0059198	0.005345	0.59198	0.5345	1	1
female	2	58	2	8	0	1	1.48436	2.97959	2.1722	5.45905	0	0	0	0	70	105	22.1421	192.4	IRN	0.0454664	0.0512881	4.54664	5.12881	1	1
female	2	48	1	8	0	1	1.47402	3.01683	1.14819	5.01684	0	0	0	0	80	120	21.8436	101.7	IRN	0.0206621	0.0225015	2.06621	2.25015	1	1
female	2	42	1	8	0	1	1.25421	2.46549	1.45415	4.38586	0	0	0	0	77	110	22.6102	128.8	IRN	0.0076243	0.0086831	0.76243	0.86831	1	1
female	2	53	2	1	0	1	1.42489	1.73521	1.49028	3.8428	0	0	0	0	72	110	24.6275	132	IRN	0.0216746	0.0341302	2.16746	3.41302	1	1
female	2	55	2	8	0	1	1.34989	3.63436	1.85495	5.83402	0	0	0	0	70	110	29.5525	164.3	IRN	0.0339176	0.0440973	3.39176	4.40973	1	1
female	2	46	2	1	0	1	1.45592	2.54514	1.3198	4.60567	0	0	0	0	90	120	25.0762	116.9	IRN	0.0142394	0.0192875	1.42394	1.92875	1	1
female	2	41	2	1	0	1	1.28007	3.98347	2.31219	6.32277	0	0	0	0	60	90	36.3108	204.8	IRN	0.0073348	0.0077719	0.73348	0.77719	1	1
female	2	67	2	8	0	2	0.990438	2.44842	1.89785	4.30828	1	0	0	0	80	100	28.617	168.1	IRN	0.246324	0.156178	24.6324	15.6178	2	2
female	2	50	2	1	0	1	1.5335	4.79134	1.5535	7.03651	1	0	0	0	65	100	20.5586	137.6	IRN	0.0781658	0.0169948	7.81658	1.69948	1	1
female	2	51	2	1	0	1	1.18956	3.03493	1.71269	5.00908	0	0	0	0	70	110	29.9989	151.7	IRN	0.0216054	0.0315999	2.16054	3.15999	1	1
female	2	67	2	8	0	2	1.11715	6.83532	4.91567	10.2044	0	0	0	0	77	140	23.9627	435.4	IRN	0.327735	0.245557	32.7735	24.5556	3	2
female	2	42	2	1	0	1	1.09129	2.35843	1.07255	3.94106	0	0	0	0	80	100	19.2396	95	IRN	0.0054979	0.0062763	0.54979	0.62763	1	1
female	2	63	1	8	0	2	1.2568	2.99769	2.37542	5.34268	1	0	0	0	90	130	23.2212	210.4	IRN	0.261181	0.129948	26.1181	12.9948	2	2
female	2	42	2	1	0	1	1.1999	3.42852	3.04943	6.02538	1	0	0	0	80	110	28.6849	270.1	IRN	0.0421014	0.0108076	4.21014	1.08076	1	1
female	2	48	2	8	0	1	1.0525	2.44998	1.83801	4.34448	0	0	0	0	70	90	31.6935	162.8	IRN	0.0100082	0.0175136	1.00082	1.75136	1	1
female	2	62	2	8	0	2	1.40937	2.22706	1.03191	4.10915	0	0	0	0	65	100	21.9141	91.4	IRN	0.0517298	0.0719664	5.17298	7.19664	1	1
female	2	42	2	1	0	1	1.10422	2.2131	0.684174	3.63074	0	0	0	0	70	100	25.434	60.6	IRN	0.0050296	0.007847	0.50296	0.7847	1	1
female	2	52	2	1	0	1	1.28007	2.66306	0.610789	4.22294	0	0	0	0	70	90	23.6518	54.1	IRN	0.0145561	0.0205483	1.45561	2.05483	1	1
female	2	50	2	8	0	1	1.02406	2.46084	1.85382	4.33414	0	0	0	0	80	110	22.8584	164.2	IRN	0.0159197	0.022038	1.59197	2.2038	1	1
female	2	44	1	1	0	1	1.32145	2.3243	0.740624	3.98503	1	0	0	0	60	90	23.74	65.6	IRN	0.0219856	0.0084782	2.19856	0.84782	1	1
female	2	49	2	8	0	1	1.15077	3.15078	1.65737	5.0608	0	0	0	0	80	110	27.2997	146.8	IRN	0.0195188	0.024904	1.95188	2.4904	1	1
female	2	59	2	8	0	1	2.93511	2.73133	0.461761	5.87798	0	0	0	0	70	130	26.0401	40.9	IRN	0.0813214	0.0953906	8.13214	9.53906	1	1
female	2	56	2	8	0	1	1.53867	2.82391	2.15075	5.34785	1	0	0	0	85	112	28.8418	190.5	IRN	0.106206	0.052595	10.6206	5.2595	2	1
female	2	52	2	8	0	1	1.30852	1.58418	2.82476	4.18673	1	0	0	0	70	90	30.3286	250.2	IRN	0.0437779	0.0251123	4.37779	2.51123	1	1
female	2	61	2	8	0	2	1.5335	1.91312	1.35028	4.06519	0	0	0	0	72	110	17.25	119.6	IRN	0.0526807	0.067136	5.26807	6.7136	1	1
female	2	52	2	1	0	1	1.18956	3.37318	1.9114	5.43836	0	0	0	0	90	145	28.7829	169.3	IRN	0.0499584	0.064509	4.99584	6.4509	1	1
female	2	57	2	8	0	1	2.26275	3.44041	0.940457	6.13399	0	0	0	0	90	135	17.0134	83.3	IRN	0.0732313	0.0650599	7.32313	6.50599	1	1
female	2	51	2	1	0	1	0.726666	2.53997	2.35848	4.34707	0	0	0	0	80	100	26.8136	208.9	IRN	0.0155305	0.02385	1.55305	2.385	1	1
female	2	41	2	1	0	1	0.96975	2.92942	2.4567	5.0246	0	0	0	0	65	105	29.0061	217.6	IRN	0.0067652	0.0080863	0.67652	0.80863	1	1
female	2	50	2	1	0	1	1.10164	2.93459	2.62605	5.23924	0	0	0	0	70	100	22.076	232.6	IRN	0.016442	0.0178304	1.6442	1.78304	1	1
female	2	40	2	1	0	1	1.49988	2.56479	1.56479	4.78151	0	0	0	0	80	100	15.9846	138.6	IRN	0.0044493	0.0035088	0.44493	0.35088	1	1
female	2	58	2	8	0	1	1.1275	4.06416	3.62635	6.8529	1	0	0	0	80	117	23.768	321.2	IRN	0.18692	0.0652505	18.692	6.52505	2	1
female	2	49	2	8	0	1	1.10939	2.16552	2.37993	4.36517	0	0	0	0	50	80	20.4825	210.8	IRN	0.0094834	0.0113571	0.94834	1.13571	1	1
female	2	44	2	1	0	1	1.1275	4.49861	2.36751	6.71067	1	0	0	0	60	90	23.8042	209.7	IRN	0.0460711	0.0084974	4.60711	0.84974	1	1
female	2	47	2	1	0	1	1.15077	2.78357	1.64608	4.68842	0	0	0	0	90	120	38.4984	145.8	IRN	0.0167542	0.034359	1.67542	3.4359	1	1
female	2	44	2	1	0	1	1.59039	2.82598	0.582564	4.68325	0	0	0	0	70	100	26.1832	51.6	IRN	0.009562	0.0112644	0.9562	1.12644	1	1
female	2	46	1	1	0	1	1.1637	2.65582	0.77901	4.17639	0	0	0	0	52	87	22.5229	69	IRN	0.0067884	0.0093098	0.67884	0.93098	1	1
female	2	55	2	8	0	1	1.35248	3.23922	0.978843	5.04011	0	0	0	0	70	100	19.6235	86.7	IRN	0.0244313	0.0279956	2.44313	2.79956	1	1
female	2	61	1	8	1	2	0.868896	2.63669	1.26109	4.08329	0	0	0	0	70	110	28.7712	111.7	IRN	0.104547	0.174367	10.4547	17.4367	2	2
female	2	49	2	1	0	1	1.60849	3.70212	1.55463	6.02279	1	0	0	0	60	92	22.5161	137.7	IRN	0.0558173	0.0152137	5.58173	1.52137	1	1
female	2	60	2	8	0	2	1.20249	2.20741	1.84817	4.25656	1	0	0	0	75	115	23.7003	163.7	IRN	0.135347	0.0749969	13.5347	7.49969	2	1
female	2	41	2	1	0	1	1.63435	3.55627	0.839976	5.57542	0	0	0	0	57	82	21.2856	74.4	IRN	0.0050004	0.0037895	0.50004	0.37895	1	1
female	2	44	2	8	0	1	1.2568	1.90692	0.624337	3.44972	0	0	0	0	80	100	29.2689	55.3	IRN	0.0068213	0.0125436	0.68213	1.25436	1	1
female	2	63	1	8	0	2	0.949062	2.90149	3.79908	5.59093	0	0	0	0	70	100	25.6745	336.5	IRN	0.0716752	0.0871349	7.16752	8.71349	1	1
female	2	43	2	8	0	1	0.871482	1.9695	1.40786	3.48593	0	0	0	0	80	120	28.4799	124.7	IRN	0.0086402	0.0155893	0.86402	1.55893	1	1
female	2	41	2	1	0	1	1.3292	2.8115	1.6077	4.8772	0	0	0	0	82	120	33.328	142.4	IRN	0.0087708	0.0129034	0.87708	1.29034	1	1
female	2	44	2	1	0	1	1.36799	4.04606	2.76266	6.67964	0	0	0	0	90	130	28.3436	244.7	IRN	0.0295473	0.0220205	2.95473	2.20205	1	1
female	2	55	2	8	0	1	1.0706	2.9408	3.63425	5.67627	0	0	0	0	75	105	39.4045	321.9	IRN	0.0301987	0.0532845	3.01987	5.32845	1	1
female	2	42	2	1	0	1	1.42747	3.00028	1.11658	4.93926	0	0	0	0	80	125	27.5351	98.9	IRN	0.0120469	0.0140542	1.20469	1.40542	1	1
female	2	43	2	1	0	1	1.52057	1.92916	0.7903	3.81176	0	0	0	0	70	105	20.9625	70	IRN	0.0070445	0.0088443	0.70445	0.88443	1	1
female	2	53	1	1	0	1	1.38351	3.03958	1.6856	5.19527	0	0	0	0	80	120	22.4138	149.3	IRN	0.0343392	0.0382328	3.43392	3.82328	1	1
female	2	44	2	1	0	1	1.5154	1.92398	0.524985	3.67988	0	0	0	0	72	105	30.1788	46.5	IRN	0.0080088	0.0142995	0.80088	1.42995	1	1
female	2	54	2	8	0	1	1.38351	4.29741	2.90266	7.01065	1	0	0	0	65	95	24.3762	257.1	IRN	0.104777	0.0289217	10.4777	2.89217	2	1
female	2	59	1	8	0	1	1.33179	2.69616	1.18206	4.56946	0	0	0	0	70	100	19.953	104.7	IRN	0.0406623	0.0502201	4.06623	5.02201	1	1
female	2	43	2	1	0	1	1.26973	2.06311	1.65511	4.09105	0	0	0	0	70	90	22.0124	146.6	IRN	0.0056682	0.006791	0.56682	0.6791	1	1
female	2	43	2	1	0	1	1.34213	2.46549	0.912232	4.22552	0	0	0	0	70	90	21.3656	80.8	IRN	0.0058857	0.006637	0.58857	0.6637	1	1
female	2	50	1	8	0	1	1.30852	2.15776	1.61221	4.20484	0	0	0	0	60	100	25.9066	142.8	IRN	0.0128604	0.0201263	1.28604	2.01263	1	1
female	2	55	2	1	0	1	1.31886	2.6341	0.995778	4.40913	0	0	0	0	65	95	25.6738	88.2	IRN	0.0197793	0.0304308	1.97793	3.04308	1	1
female	2	44	2	1	0	1	1.19215	2.85908	0.572403	4.31345	0	0	0	0	67	107	17.7688	50.7	IRN	0.0099041	0.0096546	0.99041	0.96546	1	1
female	2	66	2	8	0	2	1.48436	2.79805	1.21368	4.83841	0	0	0	0	80	100	25.721	107.5	IRN	0.0941248	0.124638	9.41248	12.4638	1	2
female	2	50	2	8	0	1	1.39903	2.3636	1.85156	4.61084	0	0	0	0	60	90	21.7227	164	IRN	0.0117959	0.0146185	1.17959	1.46185	1	1
female	2	58	1	8	0	1	1.58005	3.40887	0.981101	5.43836	1	0	0	0	72	112	18.9992	86.9	IRN	0.137253	0.0531026	13.7253	5.31026	2	1
female	2	53	1	1	0	1	1.38351	3.69177	0.832073	5.45646	0	0	0	0	50	80	24.3611	73.7	IRN	0.0181068	0.0197882	1.81068	1.97882	1	1
female	2	69	2	8	0	2	1.61884	3.10475	1.12561	5.23924	0	0	0	0	60	97	18.9506	99.7	IRN	0.150089	0.163325	15.0089	16.3325	2	2
female	2	56	1	8	0	1	0.974922	1.74245	4.11069	4.60049	0	0	0	0	87	147	23.104	364.1	IRN	0.0584304	0.0814469	5.84304	8.14469	1	1
female	2	57	1	8	0	1	1.2749	2.51101	1.65963	4.54619	0	0	0	0	80	130	32.0461	147	IRN	0.0507239	0.0887634	5.07239	8.87634	1	1
female	2	54	2	8	0	1	1.41454	3.50868	3.06072	6.32536	0	0	0	0	60	100	17.8145	271.1	IRN	0.0342184	0.026159	3.42184	2.6159	1	1
female	2	52	1	8	0	1	1.37834	1.65969	0.695464	3.35663	0	0	0	0	60	90	21.6622	61.6	IRN	0.0120319	0.0193549	1.20319	1.93549	1	1
female	2	63	2	8	0	2	1.1818	2.99355	2.74573	5.43319	0	0	0	0	80	130	24.5552	243.2	IRN	0.108821	0.133836	10.8821	13.3836	2	2
female	2	41	2	1	0	1	1.3292	3.54334	0.817396	5.24699	0	0	0	0	90	110	36.1095	72.4	IRN	0.0079941	0.0116391	0.79941	1.16391	1	1
female	2	41	2	4	0	1	1.22318	1.88261	0.49676	3.33335	0	0	0	0	65	97	27.5195	44	IRN	0.00349	0.0064935	0.349	0.64935	1	1
female	2	51	2	1	0	1	1.36282	4.34551	1.75334	6.51155	0	0	0	0	80	100	21.5178	155.3	IRN	0.0254304	0.0202652	2.54304	2.02652	1	1
female	2	40	2	8	0	1	1.16111	2.8896	2.5267	5.2082	1	0	0	0	80	100	25.7418	223.8	IRN	0.0183219	0.0050763	1.83219	0.50763	1	1
female	2	59	1	8	0	1	1.60849	2.71375	0.725947	4.6548	0	0	0	0	80	140	19.5882	64.3	IRN	0.0775236	0.0954094	7.75236	9.54094	1	1
female	2	61	2	1	0	2	1.70676	3.4099	0.769978	5.46939	0	0	0	0	70	100	28.0548	68.2	IRN	0.0561668	0.0742552	5.61668	7.42552	1	1
female	2	64	2	8	0	2	1.67831	2.94442	1.71834	5.40991	0	0	0	0	70	110	18.4747	152.2	IRN	0.0892602	0.0950742	8.92602	9.50742	1	1
female	2	53	2	8	0	1	1.31369	3.84073	1.4327	5.81074	0	0	0	0	60	97	22.6265	126.9	IRN	0.0262499	0.0255095	2.62499	2.55095	1	1
female	2	43	2	1	0	1	0.980094	2.82805	0.645788	4.10398	0	0	0	0	62	92	26.2985	57.2	IRN	0.0059174	0.008229	0.59174	0.8229	1	1
female	2	50	2	8	0	1	1.24645	2.81409	1.82221	4.8953	0	0	0	0	70	90	22.0888	161.4	IRN	0.012621	0.014789	1.2621	1.4789	1	1
female	2	54	2	8	0	1	1.29817	2.25913	0.679658	3.86866	0	0	0	0	75	115	28.0548	60.2	IRN	0.0267152	0.0457226	2.67152	4.57226	1	1
female	2	44	2	1	0	1	1.18697	2.51101	1.18545	4.24104	0	0	0	0	60	95	26.1012	105	IRN	0.0076846	0.0101692	0.76846	1.01692	1	1
female	2	63	2	8	0	2	1.02664	3.41455	1.90575	5.31423	0	0	0	0	90	130	20.5693	168.8	IRN	0.107049	0.12253	10.7049	12.253	2	2
female	2	40	2	1	0	1	1.09129	3.05717	2.43187	5.26251	0	0	0	0	80	120	25.4963	215.4	IRN	0.0077881	0.0076444	0.77881	0.76444	1	1
female	2	44	2	1	0	1	1.45075	3.13268	1.7364	5.37888	0	0	0	0	80	110	20.1424	153.8	IRN	0.0140543	0.0111323	1.40543	1.11323	1	1
female	2	43	1	8	0	1	1.99122	2.96097	1.22496	5.51335	0	0	0	0	70	110	22.8352	108.5	IRN	0.0125135	0.0104485	1.25135	1.04485	1	1
female	2	49	2	1	0	1	1.33438	4.0533	1.25093	5.96073	0	0	0	0	110	162	31.1111	110.8	IRN	0.0625765	0.0740336	6.25765	7.40336	1	1
female	2	42	2	1	0	1	1.18697	2.82908	0.69998	4.33672	0	0	0	0	90	110	30.2511	62	IRN	0.0075176	0.0114347	0.75176	1.14347	1	1
female	2	42	2	1	0	1	1.1999	2.50377	1.08271	4.19966	0	0	0	0	100	170	33.5245	95.9	IRN	0.0238161	0.043108	2.38161	4.3108	1	1
female	2	47	2	8	0	1	1.99898	2.26068	0.749656	4.60308	0	0	0	0	70	110	19.2877	66.4	IRN	0.0135854	0.0150524	1.35854	1.50524	1	1
female	2	59	2	8	0	1	1.53091	2.8627	0.728205	4.72721	0	0	0	0	75	117	21.8514	64.5	IRN	0.0546775	0.0696006	5.46775	6.96006	1	1
female	2	45	2	8	0	1	1.30593	2.64858	0.998036	4.41172	0	0	0	0	80	120	21.4799	88.4	IRN	0.0115443	0.0146598	1.15443	1.46598	1	1
female	2	59	2	8	0	1	1.64211	3.86245	1.11432	6.01504	0	0	0	0	80	110	26.6465	98.7	IRN	0.0608169	0.070079	6.08169	7.0079	1	1
female	2	49	2	1	0	1	1.16887	2.60979	1.21819	4.33672	1	0	0	0	80	110	24.0519	107.9	IRN	0.0517125	0.0224467	5.17125	2.24467	1	1
female	2	48	2	8	0	1	1.3861	2.33774	1.37173	4.35224	1	0	0	0	85	125	25.9431	121.5	IRN	0.0611632	0.0282592	6.11632	2.82592	1	1
female	2	44	2	8	0	1	1.33438	3.37525	1.25206	5.2832	0	0	0	0	80	120	25.711	110.9	IRN	0.01663	0.016484	1.663	1.6484	1	1
female	2	41	2	1	0	1	1.36282	3.8278	1.23513	5.75644	0	0	0	0	70	100	23.7741	109.4	IRN	0.007593	0.0060171	0.7593	0.60171	1	1
female	2	48	2	1	0	1	1.30593	2.8415	0.842234	4.53326	0	0	0	0	80	100	21.7146	74.6	IRN	0.0126365	0.0153121	1.26365	1.53121	1	1
female	2	47	2	8	0	1	1.09905	2.32016	2.47138	4.55136	0	0	0	0	80	100	27.7767	218.9	IRN	0.0111077	0.0164439	1.11077	1.64439	1	1
female	2	54	2	1	0	1	1.07836	3.41507	4.35455	6.48827	0	0	0	0	85	125	31.6403	385.7	IRN	0.0541626	0.0603102	5.41626	6.03102	1	1
female	2	60	2	8	0	2	2.0326	3.97675	1.17529	6.54775	0	0	0	0	80	110	19.4874	104.1	IRN	0.0686102	0.0623401	6.86102	6.23401	1	1
female	2	47	2	8	0	1	1.31369	2.95269	0.763204	4.61601	0	0	0	0	80	100	19.8504	67.6	IRN	0.0112916	0.0126489	1.12916	1.26489	1	1
female	2	45	2	8	0	1	1.02923	2.58445	2.63396	4.8203	0	0	0	0	75	105	30.6293	233.3	IRN	0.0096435	0.0149412	0.96435	1.49412	1	1
female	2	44	2	1	0	1	1.25938	2.15	0.940457	3.84021	0	0	0	0	65	95	23.366	83.3	IRN	0.0068858	0.0092438	0.68858	0.92438	1	1
female	2	45	2	1	0	1	1.26714	2.67082	1.30512	4.53584	0	0	0	0	75	115	18.9389	115.6	IRN	0.0108373	0.0121735	1.08373	1.21735	1	1
female	2	52	2	8	0	1	1.33179	3.3018	1.49141	5.31682	0	0	0	0	70	102	39.0869	132.1	IRN	0.0228828	0.0405442	2.28828	4.05442	1	1
female	2	42	2	8	0	1	1.40937	3.14096	1.49254	5.23406	0	0	0	0	70	100	20.6773	132.2	IRN	0.0079688	0.0066103	0.79688	0.66103	1	1
female	2	45	2	8	0	1	0.985266	2.37705	1.11094	3.87124	1	0	0	0	70	100	29.4808	98.4	IRN	0.0227175	0.0130155	2.27175	1.30155	1	1
female	2	48	2	1	0	1	1.31886	2.85443	1.80188	4.99874	0	0	0	0	60	90	21.9878	159.6	IRN	0.0117723	0.0127659	1.17723	1.27659	1	1
female	2	56	2	8	0	1	1.09129	3.46938	2.59896	5.75126	1	0	0	0	80	100	25.404	230.2	IRN	0.0943508	0.0390067	9.43508	3.90067	1	1
female	2	61	2	8	0	2	1.08353	2.46291	1.35254	4.16605	0	0	0	0	80	120	28.4353	119.8	IRN	0.0623716	0.102623	6.23716	10.2623	1	2
female	2	46	2	8	0	1	1.50764	2.67289	1.31754	4.7841	0	0	0	0	60	90	24.7801	116.7	IRN	0.0084234	0.0106519	0.84234	1.06519	1	1
female	2	60	1	1	0	2	1.42747	3.06648	1.51399	5.18752	0	0	0	0	80	120	27.4544	134.1	IRN	0.0642563	0.0891001	6.42563	8.91001	1	1
female	2	47	2	1	0	1	1.07836	2.96252	2.05139	4.98064	1	0	0	0	90	132	26.3032	181.7	IRN	0.0724106	0.028944	7.24106	2.8944	1	1
female	2	60	1	8	0	2	1.42489	3.33801	0.802719	5.13062	0	0	0	0	80	100	23.6496	71.1	IRN	0.0465849	0.0587934	4.65849	5.87934	1	1
female	2	53	2	8	0	1	1.54643	4.99408	1.59076	7.26925	0	0	0	0	100	170	19.5882	140.9	IRN	0.123745	0.0850312	12.3745	8.50312	2	1
female	2	49	1	8	0	1	1.32145	0.907686	0.626595	2.51618	0	0	0	0	80	120	23.618	55.5	IRN	0.0126714	0.026722	1.26714	2.6722	1	1
female	2	57	2	8	0	1	1.04992	2.60203	1.86172	4.50481	0	0	0	0	100	150	26.0705	164.9	IRN	0.0695522	0.105584	6.95522	10.5584	1	2
female	2	54	1	1	0	1	1.21025	3.42593	2.19139	5.64007	0	0	0	0	67	120	22.1437	194.1	IRN	0.0418428	0.0421609	4.18428	4.21609	1	1
female	2	60	2	8	0	2	1.31808	2.80141	1.47843	4.79	0	0	0	0	62	100	20.0184	130.95	IRN	0.0440581	0.0537131	4.40581	5.37131	1	1
female	2	62	2	8	0	2	1.52057	3.87693	1.93511	6.28398	0	0	0	0	60	100	24.1715	171.4	IRN	0.0713037	0.0758629	7.13037	7.58629	1	1
female	2	44	2	1	0	1	1.31808	2.80141	1.47843	4.79	0	0	0	0	67	97	39.0952	130.95	IRN	0.0092865	0.016641	0.92865	1.6641	1	1
female	2	45	2	8	0	1	0.843036	3.05458	2.17784	4.8953	0	0	0	0	65	105	25.1864	192.9	IRN	0.0098397	0.0123913	0.98397	1.23913	1	1
female	2	41	2	8	0	1	1.40678	3.45283	1.094	5.36078	0	0	0	0	60	90	31.1621	96.9	IRN	0.0055172	0.0064294	0.55172	0.64294	1	1
female	2	65	2	8	0	2	1.61366	2.50997	1.27238	4.70652	0	0	0	0	80	120	24.8278	112.7	IRN	0.0981095	0.133028	9.81095	13.3028	1	2
female	2	44	2	8	0	1	0.941304	2.9258	2.46461	4.99615	0	0	0	0	60	100	25.5257	218.3	IRN	0.0104175	0.0110092	1.04175	1.10092	1	1
female	2	45	1	8	1	1	1.13784	2.26792	0.886265	3.81176	0	0	0	0	60	92	25.9738	78.5	IRN	0.0164901	0.0284805	1.64901	2.84805	1	1
female	2	46	2	8	0	1	1.24904	2.67599	1.77366	4.73755	0	0	0	0	90	120	19.5184	157.1	IRN	0.014737	0.0159983	1.4737	1.59983	1	1
female	2	44	2	8	0	1	1.40161	2.21982	0.799332	3.98761	0	0	0	0	70	100	22.8339	70.8	IRN	0.0079036	0.0100228	0.79036	1.00228	1	1
female	2	53	2	8	0	1	1.70935	2.63927	1.09174	4.84875	0	0	0	0	70	100	27.3335	96.7	IRN	0.0225471	0.0309035	2.25471	3.09035	1	1
female	2	40	2	1	0	1	1.08871	2.67806	1.00707	4.22811	0	0	0	0	70	102	27.8049	89.2	IRN	0.0039115	0.0057232	0.39115	0.57232	1	1
female	2	44	2	1	0	1	1.2568	2.95838	1.11771	4.72721	0	0	0	0	62	95	18.0946	99	IRN	0.0087792	0.0076906	0.87792	0.76906	1	1
female	2	60	2	8	0	2	1.09646	2.7034	2.35735	4.87978	1	0	0	0	70	110	20.9321	208.8	IRN	0.138455	0.0646137	13.8455	6.46137	2	1
female	2	48	2	8	0	1	1.39644	3.66022	2.30655	6.1133	0	0	0	0	75	115	21.6413	204.3	IRN	0.0246972	0.020327	2.46972	2.0327	1	1
female	2	64	2	8	0	2	1.31808	2.80141	1.47843	4.79	1	0	0	0	80	125	30.3706	130.95	IRN	0.246533	0.15382	24.6533	15.382	2	2
female	2	42	2	1	0	1	1.40161	3.14768	2.6746	5.77454	0	0	0	0	80	100	30.1068	236.9	IRN	0.0093065	0.0092866	0.93065	0.92866	1	1
female	2	41	2	1	0	1	1.02406	3.06855	1.43609	4.75048	0	0	0	0	70	102	27.6657	127.2	IRN	0.0058711	0.0072361	0.58711	0.72361	1	1
female	2	54	2	8	0	1	1.39644	1.58418	2.75702	4.24363	1	0	0	0	90	110	27.8637	244.2	IRN	0.0773693	0.0416499	7.73693	4.16499	1	1
female	2	55	2	8	0	1	2.76702	2.99924	0.644659	6.06158	0	0	0	0	70	110	24.9554	57.1	IRN	0.0354915	0.038753	3.54915	3.8753	1	1
female	2	43	2	8	0	1	1.78434	2.52963	0.873846	4.71428	0	0	0	0	70	90	20.1362	77.4	IRN	0.0067487	0.0063542	0.67487	0.63542	1	1
female	2	45	2	1	0	1	1.46626	3.06441	2.06607	5.47715	0	0	0	0	60	97	28.617	183	IRN	0.0098573	0.0119088	0.98573	1.19088	1	1
female	2	64	2	8	0	2	0.91803	2.26327	3.16007	4.62894	1	0	0	0	100	132	26.0145	279.9	IRN	0.264903	0.155234	26.4903	15.5234	2	2
female	2	47	1	8	0	1	1.28524	3.10217	0.990133	4.84099	0	0	0	0	80	125	36.3059	87.7	IRN	0.0191292	0.0351735	1.91292	3.51735	1	1
female	2	67	2	8	0	2	1.79986	3.01424	1.15948	5.34526	1	0	0	0	70	120	24.1819	102.7	IRN	0.346095	0.188816	34.6095	18.8816	3	2
female	2	57	2	8	0	1	1.41971	3.42852	0.955134	5.28578	1	0	0	0	105	155	27.7012	84.6	IRN	0.229541	0.119436	22.9541	11.9436	2	2
female	2	48	2	1	0	1	0.977508	2.80116	1.58512	4.50481	0	0	0	0	65	100	31.0256	140.4	IRN	0.0125476	0.0207309	1.25476	2.07309	1	1
female	2	56	1	8	0	1	1.50247	3.10372	1.18997	5.15131	1	0	0	0	65	100	22.804	105.4	IRN	0.0844243	0.0363286	8.44243	3.63286	1	1
female	2	42	2	1	0	1	1.08353	4.05381	1.22722	5.69954	0	0	0	0	55	87	32.5687	108.7	IRN	0.0070291	0.0077941	0.70291	0.77941	1	1
female	2	64	2	8	0	2	1.99381	4.24725	1.22271	6.80118	0	0	0	0	65	100	20.872	108.3	IRN	0.0930279	0.0861818	9.30279	8.61818	1	1
female	2	59	2	8	1	1	1.02406	2.20844	0.942715	3.66436	0	0	0	0	60	95	15.3354	83.5	IRN	0.067168	0.0865132	6.7168	8.65132	1	1
female	2	49	1	1	0	1	2.01191	2.42619	0.535146	4.68325	1	0	0	0	60	90	18.7789	47.4	IRN	0.0390686	0.0129924	3.90686	1.29924	1	1
female	2	45	2	1	0	1	1.32662	2.98269	2.08639	5.2651	0	0	0	0	70	102	34.9082	184.8	IRN	0.0102556	0.0163147	1.02556	1.63147	1	1
female	2	40	2	1	0	1	1.3111	3.97365	1.06916	5.77454	0	0	0	0	90	110	31.5617	94.7	IRN	0.0074188	0.0078	0.74188	0.78	1	1
female	2	62	2	8	0	2	1.80244	4.20587	1.38641	6.64343	0	0	0	0	120	177	23.931	122.8	IRN	0.228668	0.239828	22.8668	23.9828	2	2
female	2	66	2	1	0	2	1.38868	2.54928	1.3277	4.54619	0	0	0	0	75	105	25.6401	117.6	IRN	0.0974998	0.133669	9.74998	13.3669	1	2
female	2	47	1	1	0	1	1.04992	2.9108	1.62237	4.70393	0	0	0	0	60	90	33.5063	143.7	IRN	0.0095643	0.0163971	0.95643	1.63971	1	1
female	2	44	1	8	0	1	1.1818	3.99227	2.86879	6.48827	0	0	0	0	100	170	28.5665	254.1	IRN	0.0604587	0.048742	6.04587	4.8742	1	1
female	2	46	2	8	0	1	1.33696	1.79934	0.768849	3.48851	0	0	0	0	80	100	23.6947	68.1	IRN	0.00727	0.012478	0.727	1.2478	1	1
female	2	48	2	8	0	1	1.56712	3.61161	1.02965	5.65041	0	0	0	0	80	120	32.1274	91.2	IRN	0.0241662	0.0314029	2.41662	3.14029	1	1
female	2	51	2	1	0	1	0.987852	2.66823	2.4059	4.75824	0	0	0	0	70	110	22.6034	213.1	IRN	0.0204061	0.0251865	2.04061	2.51865	1	1
female	2	44	2	1	0	1	1.3292	2.56945	1.024	4.36775	0	0	0	0	80	120	27.3965	90.7	IRN	0.0129479	0.0174791	1.29479	1.74791	1	1
female	2	54	2	8	0	1	1.17663	2.58962	0.776752	4.12208	0	0	0	0	60	95	21.1502	68.8	IRN	0.0199589	0.0263565	1.99589	2.63565	1	1
female	2	40	2	8	0	1	0.81459	2.24517	1.3819	3.69281	0	0	0	0	60	90	24.0882	122.4	IRN	0.0025913	0.0038672	0.25913	0.38672	1	1
female	2	65	2	8	0	2	0.677532	1.99225	2.03559	3.6023	1	0	0	0	95	170	25.732	180.3	IRN	0.387238	0.273494	38.7238	27.3494	3	2
female	2	55	2	8	0	1	1.47143	2.73237	1.01271	4.66773	0	0	0	0	60	90	26.7461	89.7	IRN	0.0191303	0.0287377	1.91303	2.87377	1	1
female	2	57	2	8	0	1	1.22835	2.52963	1.86737	4.61342	1	0	0	0	70	100	32.9306	165.4	IRN	0.0877593	0.055126	8.77593	5.5126	1	1
female	2	50	2	8	0	1	1.16629	2.73599	1.02174	4.37034	0	0	0	0	60	90	31.5157	90.5	IRN	0.0111405	0.0199293	1.11405	1.99293	1	1
female	2	48	2	8	0	1	1.20508	2.83064	2.35058	5.11252	0	0	0	0	60	80	17.8483	208.2	IRN	0.01005	0.0092138	1.005	0.92138	1	1
female	2	65	2	8	0	2	1.23094	3.02045	0.999165	4.70911	0	0	0	0	70	110	22.0196	88.5	IRN	0.0851007	0.108174	8.51007	10.8174	1	2
female	2	54	2	8	0	1	1.58522	3.43266	1.04771	5.49784	0	0	0	0	80	100	21.3868	92.8	IRN	0.0288678	0.0289924	2.88678	2.89924	1	1
female	2	55	2	8	0	1	1.87744	4.08174	0.663852	6.26329	0	0	0	0	90	140	23.8299	58.8	IRN	0.0611675	0.0631588	6.11675	6.31588	1	1
female	2	44	2	8	0	1	1.55419	3.63592	1.44512	5.85212	0	0	0	0	70	110	22.4561	128	IRN	0.0159968	0.0120674	1.59968	1.20674	1	1
female	2	49	2	1	0	1	1.1637	2.64031	1.16851	4.33931	0	0	0	0	70	105	31.9912	103.5	IRN	0.0149474	0.0263352	1.49474	2.63352	1	1
female	2	40	2	8	0	1	1.17146	1.74658	0.838847	3.30232	0	0	0	0	60	100	23.7797	74.3	IRN	0.0028248	0.0047129	0.28248	0.47129	1	1
female	2	56	2	8	0	1	1.10681	3.08458	1.91478	5.06856	0	0	0	0	60	85	23.62	169.6	IRN	0.0228414	0.0286994	2.28414	2.86994	1	1
female	2	54	2	8	0	1	1.62142	3.6835	2.11462	6.27364	0	0	0	0	75	115	36.6209	187.3	IRN	0.0437409	0.058353	4.37409	5.8353	1	1
female	2	51	2	8	0	1	1.16887	2.47842	0.579177	3.91262	0	0	0	0	80	110	25.6821	51.3	IRN	0.0168322	0.0276828	1.68322	2.76828	1	1
female	2	50	2	1	0	1	1.29559	3.33542	1.07368	5.12287	0	0	0	0	80	115	22.593	95.1	IRN	0.0210285	0.0239943	2.10285	2.39943	1	1
female	2	42	1	8	0	1	1.74814	2.79909	0.782397	4.90564	1	0	0	0	80	110	20.0614	69.3	IRN	0.0306332	0.007921	3.06332	0.7921	1	1
female	2	56	2	1	0	1	1.13784	3.81073	2.85863	6.25812	0	0	0	0	70	110	25.9695	253.2	IRN	0.0434216	0.0470101	4.34216	4.70101	1	1
female	2	48	2	8	0	1	0.886998	2.5891	3.51006	5.08408	1	0	0	0	70	100	22.0876	310.9	IRN	0.0463071	0.0154994	4.63071	1.54994	1	1
female	2	44	2	8	0	1	1.63435	1.58263	1.1798	3.75746	0	0	0	0	90	150	23.1562	104.5	IRN	0.0196312	0.0273121	1.96312	2.73121	1	1
female	2	62	2	8	0	2	1.29559	2.95787	1.77366	5.06597	1	0	0	0	100	140	26.9596	157.1	IRN	0.265622	0.149322	26.5622	14.9322	2	2
female	2	58	2	8	0	1	1.47143	2.97855	1.24867	5.02201	0	0	0	0	67	97	27.1263	110.6	IRN	0.037021	0.0511028	3.7021	5.11028	1	1
female	2	55	2	8	0	1	1.20249	3.09544	1.28706	4.88754	0	0	0	0	70	90	23.0131	114	IRN	0.0199909	0.0258584	1.99909	2.58584	1	1
female	2	46	2	1	0	1	1.45333	3.24491	1.09061	5.19786	0	0	0	0	60	90	29.3066	96.6	IRN	0.0093839	0.0124089	0.93839	1.24089	1	1
female	2	58	1	8	1	1	1.04733	4.12105	3.41184	6.73136	1	0	0	0	60	90	30.8784	302.2	IRN	0.246068	0.106958	24.6068	10.6958	2	2
female	2	60	2	8	0	2	0.93096	1.91054	3.00991	4.22035	1	0	0	0	75	120	25.7999	266.6	IRN	0.144993	0.0855605	14.4993	8.55605	2	1
female	2	54	2	8	0	1	1.03957	3.99227	3.11717	6.45983	0	0	0	0	90	150	23.521	276.1	IRN	0.0820267	0.0739981	8.20267	7.39981	1	1
female	2	41	2	1	0	1	1.28266	1.89812	0.9032	3.59454	0	0	0	0	60	95	19.6781	80	IRN	0.0036207	0.0046682	0.36207	0.46682	1	1
female	2	44	2	1	0	1	1.03957	2.62479	1.70479	4.44533	0	0	0	0	60	92	29.1363	151	IRN	0.0076652	0.0106499	0.76652	1.06499	1	1
female	2	49	2	1	0	1	1.39127	2.0176	1.28593	3.99796	0	0	0	0	90	130	24.4946	113.9	IRN	0.0218005	0.0331546	2.18005	3.31546	1	1
female	2	60	2	8	0	2	1.15336	2.27827	2.083	4.38586	0	0	0	0	80	120	23.1803	184.5	IRN	0.0564042	0.0802299	5.64042	8.02299	1	1
female	2	58	1	8	0	1	0.987852	2.62738	2.62492	4.81772	0	0	0	0	70	102	21.4227	232.5	IRN	0.0387143	0.0478891	3.87143	4.78891	1	1
female	2	42	2	1	0	1	0.951648	2.96666	1.4948	4.60308	0	0	0	0	64	98	33.9157	132.4	IRN	0.0063886	0.0102292	0.63886	1.02292	1	1
female	2	49	2	8	0	1	1.26973	2.26534	1.06126	4.02123	0	0	0	0	85	110	31.0866	94	IRN	0.0151742	0.0281068	1.51742	2.81068	1	1
female	2	44	2	8	0	1	0.915444	3.75177	1.90349	5.53921	1	0	0	0	80	100	30.5344	168.6	IRN	0.04067	0.0131091	4.067	1.31091	1	1
female	2	47	2	1	0	1	1.56453	2.23741	0.489986	4.0264	0	0	0	0	65	95	20.22	43.4	IRN	0.0088469	0.0116284	0.88469	1.16284	1	1
female	2	57	2	1	0	1	1.29041	4.32069	1.96559	6.51155	1	0	0	0	95	147	21.3873	174.1	IRN	0.249536	0.0890297	24.9536	8.90297	2	1
female	2	55	2	8	0	1	1.11974	2.53169	0.942715	4.08329	0	0	0	0	80	120	24.3879	83.5	IRN	0.0283384	0.0453896	2.83384	4.53896	1	1
female	2	49	2	8	0	1	1.73003	3.21388	1.44625	5.60645	0	0	0	0	100	140	30.1568	128.1	IRN	0.0385818	0.0478327	3.85818	4.78327	1	1
female	2	50	2	8	0	1	1.28783	2.66927	1.17303	4.49447	0	0	0	0	60	95	25.2388	103.9	IRN	0.0125728	0.0179449	1.25728	1.79449	1	1
female	2	55	1	8	0	1	1.8464	2.43446	1.01949	4.7479	1	0	0	0	90	130	35.4659	90.3	IRN	0.10947	0.0734532	10.947	7.34532	2	1
female	2	47	2	1	0	1	1.22318	1.70676	0.739495	3.2687	0	0	0	0	80	100	19.2134	65.5	IRN	0.0080189	0.0123848	0.80189	1.23848	1	1
female	2	45	2	1	0	1	0.933546	3.04114	1.39996	4.61601	0	0	0	0	62	95	27.8112	124	IRN	0.0075244	0.0111354	0.75244	1.11354	1	1
female	2	51	2	8	0	1	1.48954	2.83839	1.09174	4.82806	0	0	0	0	80	100	26.4687	96.7	IRN	0.0173299	0.0235984	1.73299	2.35984	1	1
female	2	63	2	8	0	2	1.67831	2.44998	1.22835	4.691	0	0	0	0	80	130	21.5471	108.8	IRN	0.0982082	0.125218	9.82082	12.5218	1	2
[truncated: 4,812 more rows]
